# Supplementary material for: Seroprevalence of SARS-CoV-2 antibodies in Bali Province: Indonesia shows underdetection of COVID-19 cases by routine surveillance
Source: PLOS Glob Public Health. 2022 Aug 31;2(8):e0000727. doi: 10.1371/journal.pgph.0000727 (PMC10021651; doi:10.1371/journal.pgph.0000727)
Supplement: S1 Data — (XLS) [file pgph.0000727.s001.xls]

## Sheet: Individu
nomor_id_sample	strata	Prov_code	District_code	nks	pweight	round	agegroup	sex	Education	Edu_cat	employment	Fever	Sore Throat	Rhinitis	Coughing	Dispnea	Sub fever	Vomiting	Nausea	Diarhea	Headache	Rash	konjungtivitis	Myalgia	Athralgia	Lost Apetite	Anosmia	Lost senses	Nose bleeding	Fatique	Seizure	Lost consciuousness	other neurological symptom	Other Symptom	Blood_taken	sero_result
51-6-10-7-1-011B-25031-03-01	2	51	6	25031	3332.05	1	7	2	1	1	1	0	0	0	0	0	0	0	0	0	0	0	0	0	0	0	0	0	0	0	0	0	0	0	1	0
51-2-30-10-2-013B-20351-09-05	2	51	2	20351	4073.97	1	8	2	2	2	1	0	0	0	0	0	0	0	0	0	0	0	0	0	0	0	0	0	0	0	0	0	0	0	0
51-71-10-2-1-054B-25233-17-05	1	51	71	25233	772.31	1	1	1	0	1	0	0	0	0	0	0	0	0	0	0	0	0	0	0	0	0	0	0	0	0	0	0	0	0	0
51-71-30-8-1-010B-16678-10-01	1	51	71	16678	580.84	1	5	1	6	3	1	0	0	0	0	0	0	0	0	0	0	0	0	0	0	0	0	0	0	0	0	0	0	0	1	0
51-8-70-5-2-007B-20171-07-06	2	51	8	20717	2757.34	1	7	2	3	2	0	0	0	0	0	0	0	0	0	0	0	0	0	0	0	0	0	0	0	0	0	0	0	0	0
51-71-20-5-1-055B-26043-C3-03	1	51	71	26043	832.64	1	3	2	4	2	1	0	0	0	0	0	0	0	0	0	0	0	0	0	0	0	0	0	0	0	0	0	0	0	1	0
51-7-70-4-2-008B-20699-01-04	2	51	7	20699	5970.83	1	2	1	1	1	0	0	0	0	0	0	0	0	0	0	0	0	0	0	0	0	0	0	0	0	0	0	0	0	0
51-8-30-15-2-001B-20334-14-01	2	51	8	20334	2947.02	1	7	1	3	2	1	0	0	0	0	0	0	0	0	0	0	0	0	0	0	0	0	0	0	0	0	0	0	0	1	0
51-71-20-3-1-014B-25939-13-03	1	51	71	25939	988.63	1	2	2	1	1	0	0	0	0	0	0	0	0	0	0	0	0	0	0	0	0	0	0	0	0	0	0	0	0	0
51-71-10-5-1-049B-25471-16-01	1	51	71	25471	599.46	1	5	2	3	2	1	0	0	0	0	0	0	0	0	0	0	0	0	0	0	0	0	0	0	0	0	0	0	0	1	0
51-71-10-1-1-104B-25104-03-02	1	51	71	25104	2410.9	1	4	2	6	3	1	0	0	0	0	0	0	0	0	0	0	0	0	0	0	0	0	0	0	0	0	0	0	0	1	0
51-71-20-3-1-014B-25939-12-05	1	51	71	25939	499.79	1	8	2	0	1	0	0	0	0	0	0	0	0	0	0	0	0	0	0	0	0	0	0	0	0	0	0	0	0	0
51-8-30-15-2-001B-20334-16-01	2	51	8	20334	6409.71	1	4	1	3	2	1	0	0	0	0	0	0	0	0	0	0	0	0	0	0	0	0	0	0	0	0	0	0	0	1	0
51-5-30-6-1-010B-25081-18-02	2	51	5	25081	3939.57	1	4	1	4	2	1	0	0	0	0	0	0	0	0	0	0	0	0	0	0	0	0	0	0	0	0	0	0	0	0
51-2-30-10-2-013B-20351-05-02	2	51	2	20351	3424.44	1	6	2	4	2	1	0	0	0	0	0	0	0	0	0	0	0	0	0	0	0	0	0	0	0	0	0	0	0	1	0
51-71-20-3-1-014B-25939-08-03	1	51	71	25939	827.51	1	4	2	6	3	1	0	0	0	0	0	0	0	0	0	0	0	0	0	0	0	0	0	0	0	0	0	0	0	0
51-71-20-1-1-009B-15802-04-01	1	51	71	15802	460.27	1	5	1	3	2	0	0	0	0	0	0	0	0	0	0	0	0	0	0	0	0	0	0	0	0	0	0	0	0	1	0
51-71-31-2-1-018B-27077-13-01	1	51	71	27077	548.94	1	5	1	4	2	1	0	0	0	0	0	0	0	0	0	1	0	0	0	0	0	0	0	0	0	0	0	0	0	0
51-8-70-5-2-007B-20717-13-01	2	51	8	20717	5048.05	1	4	1	1	1	1	0	0	0	0	0	0	0	0	0	0	0	0	0	0	0	0	0	0	0	0	0	0	0	1	0
51-4-30-1-1-012B-25339-07-05	2	51	4	25339	5807.41	1	1	1	0	1	0	0	0	0	0	0	0	0	0	0	0	0	0	0	0	0	0	0	0	0	0	0	0	0	0
51-71-30-4-1-013B-26499-15-04	1	51	71	26499	321.01	1	3	1	4	2	0	0	0	0	0	0	0	0	0	0	0	0	0	0	0	0	0	0	0	0	0	0	0	0	0
51-8-30-15-2-001B-20334-C4-03	2	51	8	20334	3212.3	1	3	2	3	2	0	0	0	0	0	0	0	0	0	0	0	0	0	0	0	0	0	0	0	0	0	0	0	0	0
51-71-10-8-1-023B-25697-10-01	1	51	71	25689	565.99	1	6	1	4	2	0	0	0	0	0	0	0	0	0	0	0	0	0	0	0	0	0	0	0	0	0	0	0	0	0
51-71-31-8-1-050B-17307-14-02	1	51	71	17307	382.81	1	7	2	4	2	1	0	0	0	0	0	0	0	0	0	0	0	0	0	0	0	0	0	0	0	0	0	0	0	1	1
51-3-50-1-1-007B-26134-14-01	2	51	3	26134	3292.03	1	6	1	4	2	1	0	0	0	0	0	0	0	0	0	0	0	0	0	0	0	0	0	0	0	0	0	0	0	0
51-71-30-10-1-018B-16785-17-0	1	51	71	16785	701.18	1	3	1	4	2	0	0	0	0	0	0	0	0	0	0	0	0	0	0	0	0	0	0	0	0	0	0	0	0	0
51-3-50-1-1-007B-26134-13-01	2	51	3	26134	3074.65	1	6	1	2	2	0	0	0	0	0	0	0	0	0	0	0	0	0	0	0	0	0	0	0	0	0	0	0	0	0
51-71-20-1-1-009B-15802-04-04	1	51	71	15802	517.18	1	2	1	1	1	0	0	0	0	0	0	0	0	0	0	0	0	0	0	0	0	0	0	0	0	0	0	0	0	1	0
51-7-30-12-1-004B-25082-14-02	2	51	7	25082	2709.96	1	6	2	6	3	1	0	0	0	0	0	0	0	0	0	0	0	0	1	1	0	0	0	0	1	0	0	0	0	1	1
51-71-31-2-1-018B-27077-03-01	1	51	71	27077	548.94	1	4	1	4	2	1	0	0	0	0	0	0	0	0	0	0	0	0	0	0	0	0	0	0	0	0	0	0	0	0
51-71-10-1-1-104B-25104-15-02	1	51	71	25104	2410.9	1	5	2	5	3	0	0	0	0	0	0	0	0	0	0	0	0	0	0	0	0	0	0	0	0	0	0	0	0	0
51-71-10-2-1-054B-25233-19-03	1	51	71	25233	706.64	1	5	2	3	2	1	0	0	0	0	0	0	0	0	0	0	0	0	0	0	0	0	0	0	0	0	0	0	0	1	0
51-71-10-5-1-049B-25471-15-01	1	51	71	25471	611.84	1	4	2	4	2	1	0	0	0	0	0	0	0	0	0	0	0	0	0	0	0	0	0	0	0	0	0	0	0	1	1
51-71-10-1-1-104B-25104-17-03	1	51	71	25104	2388.36	1	3	1	4	2	0	0	0	0	0	0	0	0	0	0	0	0	0	0	0	0	0	0	0	0	0	0	0	0	0
51-71-30-10-1-018B-16785-08-0	1	51	71	16785	759.28	1	1	2	0	1	0	0	0	0	0	0	0	0	0	0	0	0	0	0	0	0	0	0	0	0	0	0	0	0	0
51-3-20-4-1-006B-25544-06-01	2	51	3	25544	4839.08	1	5	1	4	2	1	0	0	0	0	0	0	0	0	0	0	0	0	0	0	0	0	0	0	0	0	0	0	0	1	0
51-4-30-1-1-012B-25339-14-02	2	51	4	25339	2813.54	1	7	2	2	2	0	0	0	0	0	0	0	0	0	0	0	0	0	0	0	0	0	0	0	0	0	0	0	0	0
51-71-10-2-1-054B-25233-C3-02	1	51	71	25233	634.5	1	4	2	6	3	1	0	0	0	0	0	0	1	1	0	1	0	0	0	0	0	0	0	0	0	0	0	0	0	0
51-2-70-16-2-003B-20796-13-01	2	51	2	20796	2328.16	1	6	1	4	2	1	0	0	0	0	0	0	0	0	0	0	0	0	0	0	0	0	0	0	0	0	0	0	0	1	0
51-8-70-5-2-007B-20717-19-01	2	51	8	20717	3280.34	1	8	2	2	2	0	0	0	0	0	0	0	0	0	0	0	0	0	0	0	0	0	0	0	0	0	0	0	0	1	0
51-6-10-7-1-011B-25031-01-02	2	51	6	25031	2819.45	1	6	2	1	1	1	0	0	0	0	0	0	0	0	0	0	0	0	1	1	0	0	0	0	1	0	0	0	0	1	0
51-71-31-1-1-058B-27009-14-01	1	51	71	27009	787.73	1	5	1	4	2	0	0	0	0	0	0	0	0	0	0	0	0	0	0	0	0	0	0	0	0	0	0	0	0	1	0
51-71-10-5-1-011B-25433-03-03	1	51	71	25433	518.07	1	2	2	1	1	0	0	0	0	0	0	0	0	0	0	0	0	0	0	0	0	0	0	0	0	0	0	0	0	0
51-71-31-2-1-018B-27077-08-04	1	51	71	27077	523.05	1	2	2	2	2	0	0	0	0	0	0	0	0	0	0	0	0	0	0	0	0	0	0	0	0	0	0	0	0	0
51-8-70-5-2-007B-20717-01-01	2	51	8	20717	3649.55	1	8	1	0	1	0	0	0	0	0	0	0	0	0	0	1	0	0	0	0	0	0	0	0	0	0	0	0	0	1	0
51-71-30-8-1-010B-16678-07-01	1	51	71	16678	536.06	1	5	1	4	2	1	0	0	0	0	0	0	0	0	0	0	0	0	0	0	0	0	0	0	0	0	0	0	0	0
51-71-31-11-1-001B-27417-07-0	1	51	71	27417	1085.6	1	2	2	1	1	0	0	0	0	0	0	0	0	0	0	0	0	0	0	0	0	0	0	0	0	0	0	0	0	0
51-71-31-6-1-010B-27184-11-06	1	51	71	27184	644.24	1	2	1	3	2	0	0	0	0	0	0	0	0	0	0	0	0	0	0	0	0	0	0	0	0	0	0	0	0	0
51-71-20-1-1-009B-15802-14-02	1	51	71	15802	293.99	1	6	2	2	2	0	0	0	0	0	0	0	0	0	0	0	0	0	0	0	0	0	0	0	0	0	0	0	0	0
51-71-10-8-1-023B-25706-18-03	1	51	71	25689	497.73	1	3	2	3	2	0	0	0	0	0	0	0	0	0	0	0	0	0	0	0	0	0	0	0	0	0	0	0	0	0
51-71-30-11-1-015B-26902-04-0	1	51	71	26902	1264.69	1	6	1	5	3	1	0	0	0	0	0	0	0	0	0	0	0	0	0	0	0	0	0	0	0	0	0	0	0	1	0
51-3-20-4-1-006B-25544-09-01	2	51	3	25544	3199.46	1	3	1	4	2	0	0	0	0	0	0	0	0	0	0	0	0	0	0	0	0	0	0	0	0	0	0	0	0	1	1
51-71-30-10-1-018B-16785-05-0	1	51	71	16785	773.58	1	1	1	0	1	0	0	0	0	0	0	0	0	0	0		0	0	0	0	0	0	0	0	0	0	0	0	0	0
51-71-30-4-1-013B-26499-02-01	1	51	71	26499	321.01	1	4	1	6	3	1	0	0	0	0	0	0	0	0	0	0	0	0	0	0	0	0	0	0	0	0	0	0	0	0
51-71-30-8-1-010B-16678-11-02	1	51	71	16678	551.12	1	5	2	4	2	1	0	0	0	0	0	0	0	0	0	0	0	0	0	0	0	0	0	0	0	0	0	0	0	0
51-71-30-10-1-018B-16785-01-0	1	51	71	16785	759.28	1	1	2	0	1	0	0	0	0	0	0	0	0	0	0	0	0	0	0	0	0	0	0	0	0	0	0	0	0	0
51-71-10-3-1-067B-15334-C2-01	1	51	71	15334	609.91	1	4	1	4	2	1	0	0	0	0	0	0	0	0	0	0	0	0	0	0	0	0	0	0	0	0	0	0	0	1	0
51-5-30-6-1-010B-25081-10-03	2	51	5	25081	2703.06	1	3	1	3	2	0	0	0	0	0	0	0	0	0	0	0	0	0	0	0	0	0	0	0	0	0	0	0	0	0
51-5-30-6-1-010B-25081-C3-01	2	51	5	25081	3758.87	1	8	1	2	2	1	0	0	0	0	0	0	0	0	0	0	0	0	0	0	0	0	0	0	0	0	0	0	0	0
51-71-10-3-1-067B-15334-01-03	1	51	71	15334	570.6	1	3	2	3	2	0	0	0	0	0	0	0	0	0	0	0	0	0	0	0	0	0	0	0	0	0	0	0	0	1	0
51-71-10-6-1-104B-25601-C3-02	1	51	71	25583	488.88	1	4	2	4	2	0	0	0	0	0	0	0	0	0	0	0	0	0	0	0	0	0	0	0	0	0	0	0	0	0
51-2-70-16-2-003B-20796-14-01	2	51	2	20796	3290.52	1	8	2	0	1	0	0	0	0	0	0	0	0	0	0	0	0	0	0	0	0	0	0	0	0	0	1	0	0	1	0
51-71-30-11-1-015B-26902-04-0	1	51	71	26902	1743.31	1	5	2	4	2	0	0	0	0	0	0	0	0	0	0	0	0	0	0	0	0	0	0	0	0	0	0	0	0	1	0
51-71-31-11-1-001B-27417-09-0	1	51	71	27417	1066.55	1	5	1	4	2	1	0	0	0	0	0	0	0	0	0	0	0	0	0	0	0	0	0	0	0	0	0	0	0	0
51-71-10-8-1-023B-25706-17-06	1	51	71	25689	522.36	1	5	1	4	2	1	0	0	0	0	0	0	0	0	0	0	0	0	0	0	0	0	0	0	0	0	0	0	0	0
51-71-10-8-1-023B-25706-18-02	1	51	71	25689	565.99	1	5	1	2	2	1	0	0	0	0	0	0	0	0	0	0	0	0	0	0	0	0	0	0	0	0	0	0	0	0
51-8-70-5-2-007B-20717-17-02	2	51	8	20717	3337.62	1	3	1	6	3	1	0	0	0	0	0	0	0	0	0	0	0	0	0	0	0	0	0	0	0	0	0	0	0	1	1
51-1-30-10-2-004B-20310-16-01	2	51	1	20310	3023.93	1	5	1	2	2	1	0	0	0	0	0	0	0	0	0	0	0	0	0	0	0	0	0	0	0	0	0	0	0	1	0
51-2-30-10-2-013B-20351-10-04	2	51	2	20351	3141.96	1	3	2	4	2	0	0	0	0	0	0	0	0	0	0	0	0	0	0	0	0	0	0	0	0	0	0	0	0	1	0
51-71-31-2-1-018B-27077-14-04	1	51	71	27077	616.81	1	1	1	0	1	0	0	0	0	0	0	0	0	0	0	0	0	0	0	0	0	0	0	0	0	0	0	0	0	0
51-6-40-24-2-008B-20364-11-04	2	51	6	20364	2726.81	1	2	1	1	1	0	0	0	0	0	0	0	0	0	0	0	0	0	0	0	0	0	0	0	0	0	0	0	0	0
51-71-10-1-1-104B-25104-12-02	1	51	71	25104	2164.76	1	4	2	4	2	1	0	0	0	0	0	0	0	0	0	0	0	0	0	0	0	0	0	0	0	0	0	0	0	1	1
51-6-40-24-2-008B-20364-20-04	2	51	6	20364	3012.39	1	3	2	4	2	0	0	0	0	0	0	0	0	0	0	0	0	0	0	0	0	0	0	0	0	0	0	0	0	0
51-8-70-5-2-007B-20171-07-05	2	51	8	20717	3280.34	1	8	2	2	2	0	0	0	0	0	0	0	0	0	0	0	0	0	0	0	0	0	0	0	0	0	0	0	0	1	0
51-71-31-6-1-010B-27184-11-04	1	51	71	27184	644.24	1	3	1	4	2	0	0	0	0	0	0	0	0	0	0	0	0	0	0	0	0	0	0	0	0	0	0	0	0	0
51-71-20-3-1-014B-25939-10-05	1	51	71	25939	554.46	1	8	1	2	2	0	0	0	0	0	0	0	0	0	0	0	0	0	0	0	0	0	0	0	0	0	0	0	0	0
51-71-10-8-1-023B-25699-12-01	1	51	71	25689	389.6	1	7	1	2	2	1	0	0	0	0	0	0	0	0	0	0	0	0	0	0	0	0	0	0	0	0	0	0	0	1	0
51-71-10-3-1-067B-15334-16-01	1	51	71	15334	552.81	1	4	2	7	3	1	0	0	0	0	0	0	0	1	0	0	0	0	0	0	0	0	0	0	0	0	0	0	0	0
51-3-20-4-1-006B-25544-20-01	2	51	3	25544	4839.08	1	5	1	1	1	1	0	0	0	0	0	0	0	0	0	0	0	0	0	0	0	0	0	0	0	0	0	0	0	0
51-71-30-10-1-018B-16785-05-0	1	51	71	16785	688.45	1	4	1	5	3	1	0	0	0	0	0	0	0	0	0	0	0	0	0	0	0	0	0	0	0	0	0	0	0	0
51-8-30-15-2-001B-20334-C1-01	2	51	8	20334	4043.53	1	7	1	2	2	1	0	0	0	0	0	0	0	0	0	0	0	0	0	0	0	0	0	0	0	0	0	0	0	1	0
51-71-10-5-1-011B-25433-07-01	1	51	71	25433	469.74	1	4	1	4	2	1	1	0	0	0	0	0	0	0	0	0	0	0	0	0	0	0	0	0	0	0	0	0	0	1	1
51-71-10-8-1-023B-25690-03-01	1	51	71	25689	389.6	1	7	1	5	3	0	0	0	0	0	0	0	0	0	0	0	0	0	0	0	0	0	0	0	0	0	0	0	0	0
51-71-20-1-1-009B-15802-11-03	1	51	71	15802	517.18	1	2	1	2	2	0	0	0	0	0	0	0	0	0	0	0	0	0	0	0	0	0	0	0	0	0	0	0	0	0
51-71-10-5-1-011B-25433-14-03	1	51	71	25433	469.74	1	4	1	5	3	1	0	0	0	0	0	0	0	0	0	0	0	0	0	0	0	0	0	0	0	0	0	0	0	0
51-71-31-8-1-050B-17307-12-01	1	51	71	17307	610.41	1	3	1	3	2	0	0	0	0	0	0	0	0	0	0	0	0	0	0	0	0	0	0	0	0	0	0	0	0	1	0
51-8-70-5-2-007B-20171-07-01	2	51	8	20717	2320.96	1	6	1	6	3	1	0	0	0	0	0	0	0	0	0	0	0	0	0	0	0	0	0	0	0	0	0	0	0	1	0
51-71-10-2-1-054B-25233-C4-06	1	51	71	25233	425.13	1	8	1	2	2	0	0	0	0	0	0	0	0	0	0	0	0	0	0	0	0	0	0	0	0	0	0	0	0	1	0
51-6-40-24-2-008B-20364-18-05	2	51	6	20364	2726.81	1	2	1	3	2	0	0	0	0	0	0	0	0	0	0	0	0		0	0	0	0	0	0	0	0	0	0	0	0
51-7-70-4-2-008B-20699-C2-01	2	51	7	20699	2787.61	1	6	1	3	2	1	0	0	0	0	0	0	0	0	0	0	0	0	0	0	0	0	0	0	0	0	0	0	0	1	0
51-7-70-4-2-008B-20699-04-03	2	51	7	20699	4121.55	1	5	2	6	3	1	1	0	1	1	0	0	0	0	0	0	0	0	0	0	0	0	0	0	0	0	0	0	0	0
51-71-10-2-1-054B-25233-19-02	1	51	71	25233	744.74	1	6	1	3	2	1	0	0	0	0	0	0	0	0	0	0	0	0	0	0	0	0	0	0	0	0	0	0	0	1	0
51-71-10-1-1-104B-25104-02-04	1	51	71	25104	2634.94	1	1	1	0	1	0	0	0	0	0	0	0	0	0	0	0	0	0	0	0	0	0	0	0	0	0	0	0	0	0
51-3-50-1-1-007B-26134-04-02	2	51	3	26134	6687.31	1	4	1	4	2	0	0	0	0	0	0	0	0	0	0	0	0	0	0	0	0	0	0	0	0	0	0	0	0	0
51-71-20-8-1-015B-26128-C4-03	1	51	71	26128	602.63	1	3	2	5	3	1	0	0	0	0	0	0	0	0	0	0	0	0	0	0	0	0	0	0	0	0	0	0	0	0
51-1-20-13-1-005B-25057-05-02	2	51	1	25057	3992.75	1	4	2	6	3	1	0	0	0	0	0	0	0	0	0	0	0	0	0	0	0	0	0	0	0	0	0	0	0	0
51-4-30-1-1-012B-25339-C1-01	2	51	4	25339	2532.28	1	7	1	4	2	1	0	0	0	0	0	0	0	0	0	0	0	0	0	0	0	0	0	0	0	0	0	0	0	1	0
51-71-30-4-1-013B-26499-19-02	1	51	71	26499	324.04	1	4	2	4	2	1	0	0	0	0	0	0	0	0	0	0	0	0	0	0	0	0	0	0	0	0	0	0	0	0
51-6-10-7-1-011B-25031-05-04	2	51	6	25031	4682.89	1	1	2	0	1	0	0	0	0	0	0	0	1	0	0	0	0	0	0	0	0	0	0	0	0	0	0	0	0	0
51-2-70-16-2-003B-20796-16-02	2	51	2	20796	2188.81	1	5	2	4	2	1	0	0	0	0	0	0	0	0	0	0	0	0	0	0	0	0	0	0	0	0	0	0	0	1	0
51-2-70-16-2-003B-20796-20-02	2	51	2	20796	2188.81	1	6	2	4	2	1	0	0	0	0	0	0	0	0	0	0	0	0	0	0	0	0	0	0	0	0	0	0	0	1	0
51-71-10-6-1-104B-25585-05-06	1	51	71	25583	467.72	1	3	1	4	2	0	0	0	0	0	0	0	0	0	0	0	0	0	0	0	0	0	0	0	0	0	0	0	0	1	0
51-71-10-2-1-054B-25233-11-03	1	51	71	25233	654.92	1	3	2	4	2	0	0	0	0	0	0	0	0	0	0	0	0	0	0	0	0	0	0	0	0	0	0	0	0	0
51-71-10-8-1-023B-25705-16-01	1	51	71	25689	482.21	1	3	2	4	2	1	0	0	0	0	0	0	0	0	0	0	0	0	0	0	0	0	0	0	0	0	0	0	0	1	0
51-71-10-5-1-049B-25471-20-02	1	51	71	25471	599.46	1	6	2	4	2	0	0	0	0	0	0	0	0	0	0	0	0	0	0	0	0	0	0	0	0	0	0	0	0	0
51-71-31-1-1-058B-27009-06-01	1	51	71	27009	727.01	1	5	1	3	2	1	0	0	0	0	0	0	0	0	0	0	0	0	0	0	0	0	0	0	0	0	0	0	0	1	0
51-71-20-5-1-055B-26043-02-01	1	51	71	26043	918.65	1	3	1	4	2	1	0	0	0	0	0	0	0	0	0	0	0	0	0	0	0	0	0	0	0	0	0	0	0	1	0
51-1-20-13-1-005B-25057-C2-04	2	51	1	25057	2749.21	1	2	2	2	2	0	0	0	0	0	0	0	0	0	0	0	0	0	0	0	0	0	0	0	0	0	0	0	0	1	0
51-71-10-5-1-049B-25471-04-03	1	51	71	25471	730.96	1	2	2	1	1	0	0	0	0	0	0	0	0	0	0	0	0	0	0	0	0	0	0	0	0	0	0	0	0	0
51-71-20-3-1-014B-25939-01-02	1	51	71	25939	854.14	1	3	2	4	2	0	0	1	1	1	0	0	0	0	0	0	0	0	0	0	0	0	0	0	0	0	0	0	0	1	1
51-71-10-8-1-023B-25691-04-02	1	51	71	25689	472.46	1	6	2	4	2	1	0	0	0	0	0	0	0	0	0	0	0	0	0	0	0	0	0	0	0	0	0	0	0	1	0
51-71-30-10-1-018B-16785-20-0	1	51	71	16785	759.28	1	2	2	2	2	0	0	0	0	0	0	0	0	0	0	0	0	0	0	0	0	0	0	0	0	0	0	0	0	0
51-5-30-6-1-010B-25081-17-04	2	51	5	25081	4277.84	1	2	2	2	2	0	0	0	0	0	0	0	0	0	0	0	0	0	0	0	0	0	0	0	0	0	0	0	0	0
51-1-30-10-2-004B-20310-20-02	2	51	1	20310	4470.96	1	4	2	3	2	0	0	0	0	0	0	0	0	0	0	0	0	0	0	0	0	0	0	0	0	0	0	0	0	1	0
51-71-10-5-1-049B-25471-14-04	1	51	71	25471	631.53	1	3	2	4	2	0	0	0	0	0	0		0	0	0	0	0	0	0	0	0	0	0	0	0	0	0	0	0	0
51-71-20-8-1-015B-26128-15-03	1	51	71	26128	642.1	1	3	1	3	2	0	0	0	0	0	0	0	0	0	0	0	0	0	0	0	0	0	0	0	0	0	0	0	0	0
51-4-30-1-1-012B-25339-16-03	2	51	4	25339	3641.5	1	3	1	4	2	1	0	0	0	0	0	0	0	0	0	0	0	0	0	0	0	0	0	0	0	0	0	0	0	1	0
51-6-40-24-2-008B-20364-11-02	2	51	6	20364	4374.97	1	4	2	2	2	1	0	0	0	0	0	0	0	0	0	0	0	0	0	0	0	0	0	0	0	0	0	0	0	1	1
51-1-30-10-2-004B-20310-11-04	2	51	1	20310	3137.95	1	7	2	2	2	0	0	0	0	0	0	0	0	0	0	0	0	0	0	0	0	0	0	0	0	0	0	0	0	1	0
51-71-30-4-1-013B-26499-13-04	1	51	71	26499	310.01	1	3	1	3	2	0	0	0	0	0	0	0	0	0	0	0	0	0	0	0	0	0	0	0	0	0	0	0	0	0
51-7-30-12-1-004B-25082-10-01	2	51	7	25082	2882.49	1	7	1	6	3	1	1	0	0	1	0	0	0	0	0	0	0	0	0	0	1	0	0	0	0	0	0	0	0	1	1
51-71-31-2-1-018B-27077-18-02	1	51	71	27077	506.75	1	4	2	4	2	0	0	0	0	1	0	0	0	0	0	0	0	0	0	0	0	0	0	0	0	0	0	0	0	1	0
51-1-20-13-1-005B-25057-09-04	2	51	1	25057	3938.4	1	2	2	2	2	0	0	0	0	0	0	0	0	0	0	0	0	0	0	0	0	0	0	0	0	0	0	0	0	0
51-71-10-3-1-067B-15334-09-04	1	51	71	15334	570.6	1	3	2	4	2	0	0	0	0	0	0	0	0	0	0	0	0	0	0	0	0	0	0	0	0	0	0	0	0	1	0
51-71-20-8-1-008B-26180-09-02	1	51	71	26180	732.53	1	4	2	5	3	1	0	0	0	0	0	0	0	0	0	0	0	0	0	0	0	0	0	0	0	0	0	0	0	0
51-8-70-5-2-007B-20717-20-04	2	51	8	20717	5048.05	1	4	1	4	2	1	0	0	0	0	0	0	0	0	0	0	0	0	0	0	0	0	0	0	0	0	0	0	0	0
51-71-31-8-1-050B-17307-C3-01	1	51	71	17307	382.81	1	7	2	2	2	1	0	0	0	0	0	0	0	0	0	0	0	0	0	0	0	0	0	0	0	0	0	0	0	1	0
51-71-20-8-1-008B-26180-04-05	1	51	71	26180	800.6	1	2	1	1	1	0	0	0	0	0	0	0	0	0	0	0	0	0	0	0	0	0	0	0	0	0	0	0	0	0
51-6-40-24-2-008B-20364-14-01	2	51	6	20364	2959.01	1	5	1	4	2	1	0	0	0	0	0	0	0	0	0	0	0	0	0	0	0	0	0	0	0	0	0	0	0	1	1
51-71-20-5-1-055B-26043-18-03	1	51	71	26043	918.65	1	3	1	5	3	0	0	0	0	0	0	0	0	0	0	0	0	0	0	0	0	0	0	0	0	0	0	0	0	1	0
51-71-30-4-1-013B-26499-15-01	1	51	71	26499	257.93	1	7	1	4	2	0	0	0	0	0	0	0	0	0	0	0	0	0	0	0	0	0	0	0	0	0	0	0	0	0
51-71-10-6-1-104B-25589-09-01	1	51	71	25583	515.23	1	6	1	3	2	1	0	0	0	0	0	0	0	0	0	0	0	0	0	0	0	0	0	0	0	0	0	0	0	0
51-5-30-6-1-010B-25081-08-01	2	51	5	25081	2739.55	1	7	1	4	2	1	0	0	0	0	0	0	0	0	0	0	0	0	0	0	0	0	0	0	0	0	0	0	0	1	1
51-71-31-8-1-050B-17307-20-02	1	51	71	17307	542.07	1	6	2	3	2	1	0	0	0	0	0	0	0	0	0	0	0	0	0	0	0	0	0	0	0	0	0	0	0	1	0
51-71-30-2-1-030B-16298-08-02	1	51	71	16298	756.23	1	4	2	2	2	0	0	0	0	0	0	0	0	0	0	0	0	0	0	0	0	0	0	0	0	0	0	0	0	1	0
51-1-20-13-1-005B-25057-12-02	2	51	1	25057	3992.75	1	4	2	0	1	1	0	0	0	0	0	0	0	0	0	0	0	0	0	0	0	0	0	0	0	0	0	0	0	0
51-3-50-1-1-007B-26134-19-03	2	51	3	26134	4345.57	1	8	2	1	1	0	0	0	0	1	0	0	0	0	0	0	0	0	0	0	0	0	0	0	0	0	0	0	0	0
51-2-30-10-2-013B-20351-09-06	2	51	2	20351	6610.56	1	1	1	0	1	0	0	0	0	0	0	0	0	0	0	0	0	0	0	0	0	0	0	0	0	0	0	0	0	0
51-2-70-16-2-003B-20796-11-01	2	51	2	20796	3194.41	1	8	1	3	2	1	0	0	0	0	0	0	0	0	0	0	0	0	1	1	0	0	0	0	1	0	0	0	0	0
51-2-70-16-2-003B-20796-14-03	2	51	2	20796	2188.81	1	6	2	4	2	1	0	0	0	0	0	0	0	0	0	0	0	0	0	0	0	0	0	0	0	0	0	0	0	1	0
51-71-10-8-1-023B-25702-14-03	1	51	71	25689	522.36	1	5	1	4	2	1	0	0	0	0	0	0	0	0	0	0	0	0	0	0	0	0	0	0	0	0	0	0	0	0
51-71-30-2-1-122B-26390-C1-03	1	51	71	26390	522.1	1	2	1	2	2	0	0	0	0	0	0	0	0	0	0	0	0	0	0	0	0	0	0	0	0	0	0	0	0	0
51-5-30-6-1-010B-25081-16-03	2	51	5	25081	4277.84	1	1	2	0	1	0	0	0	0	0	0	0	0	0	0	0	0	0	0	0	0	0	0	0	0	0	0	0	0	0
51-6-40-24-2-008B-20364-20-05	2	51	6	20364	3012.39	1	2	2	3	2	0	0	0	0	0	0	0	0	0	0	0	0	0	0	0	0	0	0	0	0	0	0	0	0	0
51-1-20-13-1-005B-25057-11-04	2	51	1	25057	3938.4	1	2	2	1	1	0	0	0	0	0	0	0	0	0	0	0	0	0	0	0	0	0	0	0	0	0	0	0	0	0
51-3-50-1-1-007B-26134-20-02	2	51	3	26134	2890.62	1	5	2	4	2	1	0	0	0	0	0	0	0	0	0	0	0	0	0	0	0	0	0	0	0	0	0	0	0	0
51-6-40-24-2-008B-20364-07-04	2	51	6	20364	4315.42	1	2	2	2	2	0	0	0	0	0	0	0	0	0	0	0	0	0	0	0	0	0	0	0	0	0	0	0	0	0
51-1-20-13-1-005B-25057-C1-02	2	51	1	25057	2996.38	1	6	2	2	2	1	0	0	0	0	0	0	0	0	0	0	0	0	0	0	0	0	0	0	0	0	0	0	0	1	1
51-71-30-11-1-015B-26902-15-0	1	51	71	26902	1695.66	1	4	1	4	2	1	0	0	0	0	0	0	0	0	0	0	0	0	0	0	0	0	0	0	0	0	0	0	0	0
51-71-31-1-1-058B-27009-C1-02	1	51	71	27009	740.45	1	4	1	4	2	1	0	0	0	0	0	0	0	0	0	0	0	0	1	0	0	0	0	0	0	0	0	0	0	1	0
51-71-31-1-1-058B-27009-04-03	1	51	71	27009	816.9	1	1	1	0	1	0	1	0	0	0	0	0	0	0	0	0	0	0	0	0	0	0	0	0	0	0	0	0	0	0
51-71-10-5-1-011B-25433-11-02	1	51	71	25433	433.64	1	3	2	3	2	0	0	0	0	0	0	0	0	0	0	1	0	0	0	0	0	0	0	0	0	0	0	0	0	1	1
51-3-50-1-1-007B-26134-12-01	2	51	3	26134	4218.65	1	8	1	3	2	1	0	0	0	0	0	0	0	0	0	0	0	0	0	0	0	0	0	0	0	0	0	0	0	0
51-71-10-2-1-054B-25233-01-03	1	51	71	25233	676.06	1	2	1	2	2	0	0	0	0	0	0	0	0	0	0	0	0	0	0	0	0	0	0	0	0	0	0	0	0	1	0
51-7-30-12-1-004B-25082-04-04	2	51	7	25082	6610.56	1	1	1	0	1	0	0	0	0	0	0	0	0	0	0	0	0	0	0	0	0	0	0	0	0	0	0	0	0	0
51-71-10-2-1-054B-25233-19-01	1	51	71	25233	562.47	1	8	1	3	2	1	0	0	0	0	0	0	0	0	0	0	0	0	0	0	0	0	0	0	0	0	0	0	0	1	0
51-71-30-11-1-015B-26902-04-0	1	51	71	26902	1615.7	1	3	2	3	2	0	0	0	0	0	0	0	0	0	0	0	0	0	0	0	0	0	0	0	0	0	0	0	0	0
51-5-30-6-1-010B-25081-19-05	2	51	5	25081	4277.84	1	1	2	0	1	0	0	0	0	0	0	0	0	0	0	0	0	0	0	0	0	0	0	0	0	0	0	0	0	0
51-4-30-1-1-012B-25339-17-01	2	51	4	25339	2532.28	1	7	1	6	3	1	0	0	0	0	0	0	0	0	0	0	0	0	0	0	0	0	0	0	0	0	0	0	0	0
51-71-10-8-1-023B-25695-09-02	1	51	71	25689	333.65	1	6	2	4	2	0	0	0	0	0	0	0	0	0	0	1	0	0	0	0	0	0	0	0	0	0	0	0	0	0
51-71-31-6-1-010B-27184-13-02	1	51	71	27184	592.41	1	5	2	4	2	1	0	0	0	0	0	0	0	0	0	0	0	0	0	0	0	0	0	0	0	0	0	0	0	0
51-3-50-1-1-007B-26134-C4-04	2	51	3	26134	3033.7	1	2	1	3	2	0	0	0	0	0	0	0	0	0	0	0	0	0	0	0	0	0	0	0	0	0	0	0	0	0
51-5-30-6-1-010B-25081-06-02	2	51	5	25081	3939.57	1	4	1	4	2	1	0	0	0	0	0	0	0	0	0	0	0	0	0	0	0	0	0	0	0	0	0	0	0	0
51-71-30-4-1-013B-26499-06-04	1	51	71	26499	310.01	1	3	1	4	2	0	0	0	0	0	0	0	0	0	0	0	0	0	0	0	0	0	0	0	0	0	0	0	0	1	0
51-7-30-12-1-004B-25082-03-01	2	51	7	25082	3086.28	1	6	1	5	3	0	0	0	0	0	0	0	0	0	0	0	0	0	0	0	0	0	0	0	0	0	0	0	0	1	0
51-1-30-10-2-004B-20310-17-01	2	51	1	20310	3875.09	1	7	1	2	2	1	0	0	0	0	0	0	0	0	0	0	0	0	0	0	0	0	0	0	0	0	0	0	0	1	0
51-71-31-8-1-050B-17307-03-03	1	51	71	17307	589.5	1	3	1	4	2	0	0	0	0	0	0	0	0	0	0	0	0	0	0	0	0	0	0	0	0	0	0	0	0	0
51-7-70-4-2-008B-20699-19-01	2	51	7	20699	2787.61	1	5	1	6	3	1	0	0	0	0	0	0	0	0	0	0	0	0	0	0	0	0	0	0	0	0	0	0	0	0
51-1-20-13-1-005B-25057-11-01	2	51	1	25057	2700.5	1	6	1	7	3	1	0	0	0	0	0	0	0	0	0	0	0	0	0	0	0	0	0	0	0	0	0	0	0	0
51-71-10-8-1-023B-25699-12-02	1	51	71	25689	333.65	1	6	2	2	2	1	0	0	0	0	0	0	0	0	0	0	0	0	0	0	0	0	0	0	0	0	0	0	0	1	0
51-71-30-2-1-122B-26390-14-02	1	51	71	26390	339.04	1	7	2	4	2	0	0	0	0	0	0	0	0	0	0	0	0	0	0	0	0	0	0	0	0	0	0	0	0	0
51-71-30-10-1-018B-16785-15-0	1	51	71	16785	701.18	1	3	1	4	2	0	0	0	0	0	0	0	0	0	0	0	0	0	0	0	0	0	0	0	0	0	0	0	0	0
51-71-31-2-1-018B-27077-13-04	1	51	71	27077	523.05	1	2	2	2	2	0	0	0	0	0	0	0	0	0	0	0	0	0	0	0	0	0	0	0	0	0	0	0	0	0
51-71-20-3-1-014B-25939-06-06	1	51	71	25939	827.51	1	3	2	4	2	0	0	0	0	0	0	0	0	0	0	0	0	0	0	0	0	0	0	0	0	0	0	0	0	1	0
51-71-30-11-1-015B-26902-07-0	1	51	71	26902	1870.11	1	1	2	0	1	0	0	0	0	0	0	0	0	0	0	0	0	0	0	0	0	0	0	0	0	0	0	0	0	0
51-4-30-1-1-012B-25339-01-01	2	51	4	25339	2532.28	1	7	1	3	2	1	0	0	0	0	0	0	0	0	0	0	0	0	0	0	0	0	0	0	0	0	0	0	0	0
51-71-31-11-1-001B-27417-05-0	1	51	71	27417	734.15	1	6	1	6	3	1	0	0	0	0	0	0	0	0	0	0	0	0	0	0	0	0	0	0	0	0	0	0	0	0
51-71-20-8-1-008B-26180-C1-01	1	51	71	26180	583.08	1	7	1	4	2	0	0	0	0	0	0	0	0	0	0	0	0	0	0	0	0	0	0	0	0	0	0	0	0	1	1
51-71-30-4-1-013B-26499-19-05	1	51	71	26499	347.6	1	2	2	0	1	0	0	0	0	0	0	0	0	0	0	0	0	0	0	0	0	0	0	0	0	0	0	0	0	0
51-71-20-1-1-009B-15802-01-02	1	51	71	15802	424.9	1	4	2	4	2	1	0	0	0	0	0	0	0	0	0	0	0	0	0	0	0	0	0	0	0	0	0	0	0	1	0
51-6-40-24-2-008B-20364-01-04	2	51	6	20364	3833.03	1	3	2	4	2	0	0	0	0	0	0	0	0	0	0	0	0	0	0	0	0	0	0	0	0	0	0	0	0	0
51-71-30-10-1-018B-16785-07-0	1	51	71	16785	655.99	1	3	2	3	2	0	0	0	0	0	0	0	0	0	0	0	0	0	0	0	0	0	0	0	0	0	0	0	0	0
51-7-70-4-2-008B-20699-10-04	2	51	7	20699	2837.9	1	3	2	3	2	0	0	0	0	0	0	0	0	0	0	0	0	0	0	0	0	0	0	0	0	0	0	0	0	1	0
51-8-30-15-2-001B-20334-04-01	2	51	8	20334	3155.38	1	5	1	4	2	1	0	0	0	0	0	0	0	0	0	0	0	0	0	0	0	0	0	0	0	0	0	0	0	1	0
51-71-10-5-1-049B-25471-06-03	1	51	71	25471	651.91	1	3	1	3	2	0	0	0	0	0	0	0	0	0	0	0	0	0	0	0	0	0	0	0	0	0	0	0	0	0
51-71-10-1-1-104B-25104-01-01	1	51	71	25104	1919.02	1	8	1	5	3	1	0	0	0	0	0	1	0	0	1	1	0	0	0	0	0	0	0	0	0	0	0	0	0	0
51-71-31-8-1-050B-17307-10-02	1	51	71	17307	616.17	1	5	2	2	2	0	0	0	0	0	0	0	0	0	0	0	0	0	0	0	0	0	0	0	0	0	0	0	0	1	1
51-71-31-2-1-018B-27077-02-03	1	51	71	27077	616.81	1	1	1	0	1	0	0	0	0	0	0	0	0	0	0	0	0	0	0	0	0	0	0	0	0	0	0	0	0	0
51-71-10-8-1-023B-25697-10-04	1	51	71	25689	513.8	1	2	1	1	1	0	0	0	0	0	0	0	0	0	0	0	0	0	0	0	0	0	0	0	0	0	0	0	0	1	0
51-6-10-7-1-011B-25031-08-01	2	51	6	25031	2998.95	1	6	1	4	2	1	0	0	0	0	0	0	0	0	0	0	0	0	0	0	0	0	0	0	0	0	0	0	0	1	0
51-71-30-11-1-015B-26902-04-0	1	51	71	26902	1667.86	1	2	1	2	2	0	0	0	0	0	0	0	0	0	0	0	0	0	0	0	0	0	0	0	0	0	0	0	0	0
51-71-20-5-1-055B-26043-10-05	1	51	71	26043	887.18	1	2	1	3	2	0	0	0	0	0	0	0	0	0	0	0	0	0	0	0	0	0	0	0	0	0	0	0	0	1	0
51-7-30-12-1-004B-25082-C2-04	2	51	7	25082	3141.96	1	3	2	4	2	0	0	0	0	0	0	0	0	0	0	0	0	0	0	0	0	0	0	0	0	0	0	0	0	1	1
51-1-30-10-2-004B-20310-03-03	2	51	1	20310	2786.63	1	2	1	2	2	0	0	0	0	0	0	0	0	0	0	0	0	0	0	0	0	0	0	0	0	0	0	0	0	1	2
51-2-70-16-2-003B-20796-03-02	2	51	2	20796	2586.75	1	8	2	2	2	1	0	0	0	0	0	0	0	0	0	0	0	0	0	0	0	0	0	0	0	0	0	0	0	1	0
51-71-10-2-1-054B-25233-14-03	1	51	71	25233	758.04	1	1	2	0	1	0	0	0	0	0	0	0	0	0	0	0	0	0	0	0	0	0	0	0	0	0	0	0	0	0
51-71-30-10-1-018B-16785-07-0	1	51	71	16785	439.74	1	6	2	6	3	1	0	0	0	0	0	0	0	0	0	0	0	0	0	0	0	0	0	0	0	0	0	0	0	1	0
51-7-30-12-1-004B-25082-03-04	2	51	7	25082	2844.09	1	3	1	3	2	0	0	0	0	0	0	0	0	0	0	0	0	0	0	0	0	0	0	0	0	0	0	0	0	1	0
51-71-20-3-1-014B-25939-06-03	1	51	71	25939	912.99	1	4	1	4	2	0	0	0	0	0	0	0	0	0	0	0	0	0	0	0	0	0	0	0	0	0	0	0	0	1	0
51-71-20-3-1-014B-25939-08-01	1	51	71	25939	668.58	1	6	1	4	2	0	0	0	0	0	0	0	0	0	0	0	0	0	0	0	0	0	0	0	0	0	0	0	0	0
51-2-30-10-2-013B-20351-19-02	2	51	2	20351	3997.89	1	4	2	6	3	1	0	0	0	0	0	0	0	0	1	1	0	0	0	0	0	0	0	0	0	0	0	0	0	1	0
51-71-20-1-1-009B-15802-18-04	1	51	71	15802	452.73	1	3	1	4	2	0	0	0	0	0	0	0	0	0	0	0	0	0	0	0	0	0	0	0	0	0	0	0	0	1	0
51-6-40-24-2-008B-20364-10-05	2	51	6	20364	2726.81	1	3	1	3	2	0	0	0	0	0	0	0	0	0	0	0	0	0	0	0	0	0	0	0	0	0	0	0	0	0
51-6-10-7-1-011B-25031-10-04	2	51	6	25031	6877.65	1	2	1	1	1	0	0	0	0	0	0	0	0	0	0	0	0	0	0	0	0	0	0	0	0	0	0	0	0	0
51-71-20-3-1-014B-25939-19-01	1	51	71	25939	668.58	1	6	1	4	2	0	0	0	0	0	0	0	0	0	0	0	0	0	0	0	0	0	0	0	0	0	0	0	0	0
51-1-30-10-2-004B-20310-06-05	2	51	1	20310	6477.01	1	1	1	0	1	0	0	0	0	0	0	0	0	0	0	0	0	0	0	0	0	0	0	0	0	0	0	0	0	1	0
51-71-30-2-1-122B-26390-07-02	1	51	71	26390	490.01	1	4	2	3	2	0	0	0	0	0	0	0	0	0	0	0	0	0	0	0	0	0	0	0	0	0	0	0	0	0
51-3-20-4-1-006B-25544-13-01	2	51	3	25544	3199.46	1	4	1	3	2	0	0	0	1	1	0	0	0	0	0	0	0	0	0	0	0	0	0	0	0	0	0	0	0	1	0
51-3-50-1-1-007B-26134-11-01	2	51	3	26134	3292.03	1	5	1	4	2	1	0	0	0	0	0	0	0	0	0	0	0	0	0	0	0	0	0	0	0	0	0	0	0	1	0
51-1-20-13-1-005B-25057-05-03	2	51	1	25057	5784.24	1	2	1	0	1	0	0	0	0	0	0	0	0	0	0	0	0	0	0	0	0	0	0	0	0	0	0	0	0	0
51-71-31-2-1-018B-27077-17-01	1	51	71	27077	548.94	1	4	1	4	2	1	0	0	0	0	0	0	0	0	0	0	0	0	0	0	0	0	0	0	0	0	0	0	0	1	2
51-71-20-8-1-008B-26180-C2-03	1	51	71	26180	700.82	1	3	1	4	2	0	0	0	0	0	0	0	0	0	0	0	0	0	0	0	0	0	0	0	0	0	0	0	0	0
51-3-20-4-1-006B-25544-03-05	2	51	3	25544	3085.82	1	3	2	4	2	0	0	0	0	0	0	0	0	0	0	0	0	0	0	0	0	0	0	0	0	0	0	0	0	0
51-71-31-11-1-001B-27417-19-0	1	51	71	27417	1002.53	1	4	1	6	3	1	0	0	0	0	0	0	0	0	0	0	0	0	0	0	0	0	0	0	0	0	0	0	0	0
51-3-50-1-1-007B-26134-19-02	2	51	3	26134	2890.62	1	6	2	3	2	0	0	0	0	0	0	0	0	0	0	0	0	0	0	0	0	0	0	0	0	0	0	0	0	0
51-71-10-2-1-054B-25233-07-02	1	51	71	25233	706.64	1	4	2	4	2	0	0	0	0	0	0	0	0	0	0	0	0	0	0	0	0	0	0	0	0	0	0	0	0	1	0
51-71-31-11-1-001B-27417-15-0	1	51	71	27417	968.19	1	3	1	3	2	0	0	0	0	0	0	0	0	0	0	0	0	0	0	0	0	0	0	0	0	0	0	0	0	0
51-6-10-7-1-011B-25031-13-02	2	51	6	25031	4238.58	1	8	2	0	1	1	0	0	0	0	0	0	0	0	0	1	0	0	0	0	0	0	0	0	0	0	0	0	0	0
51-71-10-5-1-011B-25433-C2-01	1	51	71	25433	508.98	1	5	1	4	2	1	0	0	0	0	0	0	0	0	0	0	0	0	0	0	0	0	0	0	0	0	0	0	0	1	0
51-71-10-3-1-067B-15334-13-01	1	51	71	15334	648.86	1	5	1	6	3	1	0	0	0	0	0	0	0	0	0	0	0	0	0	0	0	0	0	0	0	0	0	0	0	1	0
51-71-30-4-1-013B-26499-09-01	1	51	71	26499	235.07	1	7	1	6	3	1	0	0	0	0	0	0	0	0	0	0	0	0	0	0	0	0	0	0	0	0	0	0	0	1	0
51-71-20-3-1-014B-25939-20-03	1	51	71	25939	912.99	1	3	1	4	2	0	0	0	0	0	0	0	0	0	0	0	0	0	0	0	0	0	0	0	0	0	0	0	0	0
51-71-10-3-1-067B-15334-20-01	1	51	71	15334	490.06	1	8	1	4	2	0	0	0	0	0	0	0	0	0	0	1	0	0	0	0	0	0	0	0	0	0	0	0	0	0
51-71-30-2-1-122B-26390-19-03	1	51	71	26390	596.43	1	1	1	0	1	0	0	0	0	0	0	0	0	0	0	0	0	0	0	0	0	0	0	0	0	0	0	0	0	0
51-71-30-2-1-122B-26390-09-01	1	51	71	26390	540.62	1	4	1	3	2	1	0	0	0	0	0	0	0	0	0	0	0	0	0	0	0	0	0	0	0	0	0	0	0	1	1
51-8-30-15-2-001B-20334-14-02	2	51	8	20334	3274.35	1	7	2	2	2	1	0	0	0	0	0	0	0	0	0	0	0	0	0	0	0	0	0	0	0	0	0	0	0	1	0
51-71-30-8-1-010B-16678-07-03	1	51	71	16678	510.78	1	2	2	1	1	0	0	0	0	0	0	0	0	0	0	0	0	0	0	0	0	0	0	0	0	0	0	0	0	0
51-71-10-1-1-104B-25104-18-02	1	51	71	25104	2120.96	1	5	2	3	2	1	0	0	0	0	0	0	0	0	0	0	0	0	0	0	0	0	0	0	0	0	0	0	0	0
51-71-10-5-1-011B-25433-20-01	1	51	71	25433	508.98	1	5	1	4	2	0	0	0	1	0	0	0	0	0	0	0	0	0	0	0	0	0	0	0	0	0	0	0	0	1	0
51-71-30-11-1-015B-26902-19-0	1	51	71	26902	1048.82	1	8	1	2	2	0	0	0	1	1	1	0	0	0	0	0	0		0		0	0	0		0	0	0	0	0	1	0
51-7-70-4-2-008B-20699-10-01	2	51	7	20699	2603.54	1	6	1	4	2	1	0	0	0	0	0	0	0	0	0	0	0	0	0	0	0	0	0	0	0	0	0	0	0	1	1
51-71-10-6-1-104B-25600-C2-03	1	51	71	25583	524.43	1	1	2	0	1	0	0	0	0	0	0	0	0	0	0	0	0	0	0	0	0	0	0	0	0	0	0	0	0	0
51-1-30-10-2-004B-20310-06-01	2	51	1	20310	3023.93	1	5	1	3	2	1	0	0	0	0	0	1	0	0	0	0	0	0	1	0	0	0	0	0	0	0	0	0	0	0
51-71-20-8-1-015B-26128-01-01	1	51	71	26128	602.63	1	3	2	4	2	0	0	0	0	0	0	0	0	0	0	0	0	0	0	0	1	0	0	0	0	0	0	0	0	1	0
51-4-30-1-1-012B-25339-09-02	2	51	4	25339	2380.71	1	6	2	6	3	0	0	0	0	0	0	0	0	0	0	0	0	0	0	0	0	0	0	0	0	0	0	0	0	0
51-71-20-5-1-055B-26043-17-04	1	51	71	26043	832.64	1	3	2	3	2	0	0	0	0	0	0	0	0	0	0	0	0	0	0	0	0	0	0	0	0	0	0	0	0	0
51-71-20-1-1-009B-15802-11-04	1	51	71	15802	507.63	1	1	2	0	1	0	0	0	0	0	0	0	0	0	0	0	0	0	0	0	0	0	0	0	0	0	0	0	0	0
51-71-10-3-1-067B-15334-C3-01	1	51	71	15334	446.64	1	7	1	4	2	1	0	0	1	0	0	0	0	0	0	0	0	0	0	0	0	0	0	0	0	0	0	0	0	1	0
51-71-10-6-1-104B-25597-18-02	1	51	71	25583	484.31	1	3	1	6	3	1	0	0	0	0	0	0	0	0	0	0	0	0	0	0	0	0	0	0	0	0	0	0	0	1	0
51-71-30-4-1-013B-26499-04-02	1	51	71	26499	201.32	1	6	2	5	3	1	0	0	0	0	0	0	0	0	0	0	0	0	0	0	0	0	0	0	0	0	0	0	0	0
51-6-10-7-1-011B-25031-C1-01	2	51	6	25031	3210.98	1	6	1	3	2	1	0	0	0	0	0	0	0	0	0	0	0	0	1	1	0	0	0	0	0	0	0	0	0	1	0
51-71-31-11-1-001B-27417-20-0	1	51	71	27417	968.19	1	3	1	4	2	1	0	0	0	0	0	0	0	0	0	0	0	0	0	0	0	0	0	0	0	0	0	0	0	0
51-71-30-10-1-018B-16785-08-0	1	51	71	16785	759.28	1	2	2	2	2	0	0	0	0	0	0	0	0	0	0	0	0	0	0	0	0	0	0	0	0	0	0	0	0	0
51-71-20-3-1-014B-25939-02-02	1	51	71	25939	912.99	1	4	1	4	2	1	0	0	0	0	0	0	0	0	0	0	0	0	0	0	0	0	0	0	0	0	0	0	0	0
51-71-10-8-1-023B-25689-02-01	1	51	71	25689	389.6	1	7	1	3	2	1	0	0	0	0	0	0	0	0	0	0	0	0	0	0	0	0	0	0	0	0	0	0	0	0
51-71-20-3-1-014B-25939-09-02	1	51	71	25939	1251.25	1	7	2	2	2	0	0	0	0	0	0	0	0	0	0	0	0	0	0	0	0	0	0	0	0	0	0	0	0	0
51-71-31-8-1-050B-17307-03-01	1	51	71	17307	542.07	1	5	2	2	2	1	0	0	0	0	0	0	0	0	0	0	0	0	0	0	0	0	0	0	0	0	0	0	0	0
51-71-30-4-1-013B-26499-03-03	1	51	71	26499	321.01	1	3	1	4	2	0	0	0	0	0	0	0	0	0	0	0	0	0	0	0	0	0	0	0	0	0	0	0	0	0
51-71-20-8-1-015B-26128-07-02	1	51	71	26128	602.63	1	3	2	4	2	0	0	0	0	0	0	0	0	0	0	0	0	0	0	0	0	0	0	0	0	0	0	0	0	1	0
51-1-20-13-1-005B-25057-16-01	2	51	1	25057	2522.18	1	7	1	4	2	1	0	0	0	0	0	0	0	0	0	0	0	0	1	1	0	0	0	0	0	0	0	0	0	0
51-8-70-5-2-007B-20717-16-04	2	51	8	20717	2290.05	1	3	1	2	2	0	0	0	0	0	0	0	0	0	0	0	0	0	0	0	0	0	0	0	0	0	0	0	0	1	0
51-8-70-5-2-007B-20717-03-03	2	51	8	20717	3219.08	1	3	2	4	2	0	0	0	0	0	0	0	0	0	0	1	0	0	0	0	0	0	0	0	0	0	0	0	0	1	0
51-6-40-24-2-008B-20364-18-04	2	51	6	20364	3974.18	1	3	1	6	3	0	0	0	0	0	0		0	0	0	0	0	0	0	0	0	0	0	0	0	0	0	0	0	0
51-1-30-10-2-004B-20310-13-01	2	51	1	20310	3023.93	1	6	1	0	1	1	0	0	0	0	0	0	0	0	0	0	0	0	0	0	0	0	0	0	0	0	0	0	0	1	0
51-71-20-8-1-008B-26180-10-02	1	51	71	26180	657.74	1	3	2	6	3	1	0	0	0	0	0	0	0	0	0	0	0	0	0	0	0	0	0	0	0	0	0	0	0	0
51-71-30-10-1-018B-16785-01-0	1	51	71	16785	688.45	1	5	1	5	3	1	0	0	0	0	0	0	0	0	0	0	0	0	0	0	0	0	0	0	0	0	0	0	0	1	0
51-71-10-5-1-011B-25433-10-02	1	51	71	25433	424.87	1	6	2	3	2	1	0	0	0	0	0	0	0	0	0	0	0	0	0	0	0	0	0	0	0	0	0	0	0	1	0
51-71-20-5-1-055B-26043-20-03	1	51	71	26043	977.31	1	6	1	4	2	1	0	0	0	0	0	0	0	0	0	0	0	0	0	0	0	0	0	0	0	0	0	0	0	1	1
51-71-10-3-1-067B-15334-03-01	1	51	71	15334	541.63	1	5	2	5	3	0	0	0	0	0	0	0	0	0	0	0	0	0	0	0	0	0	0	0	0	0	0	0	0	1	0
51-71-30-4-1-013B-26499-03-02	1	51	71	26499	285.07	1	5	2	6	3	1	0	0	0	0	0	0	0	0	0	0	0	0	0	0	0	0	0	0	0	0	0	0	0	0
51-71-20-5-1-055B-26043-07-03	1	51	71	26043	918.65	1	3	1	6	3	0	0	0	0	0	0	0	0		0	0	0	0	0	0	0	0	0	0	0	0	0	0	0	0
51-71-10-2-1-054B-25233-C3-01	1	51	71	25233	700.04	1	4	1	7	3	1	0	0	0	0	0	0	0	0	0	0	0	0	0	0	0	0	0	0	0	0	0	0	0	1	0
51-71-10-5-1-049B-25471-12-02	1	51	71	25471	681.4	1	4	2	6	3	0	0	0	0	0	0	0	0	0	0	0	0	0	0	0	0	0	0	0	0	0	0	0	0	1	0
51-71-31-11-1-001B-27417-02-0	1	51	71	27417	890.29	1	5	2	4	2	1	0	0	0	0	0	0	0	0	0	0	0	0	0	0	0	0	0	0	0	0	0	0	0	0
51-71-10-8-1-023B-25698-11-05	1	51	71	25689	513.8	1	2	1	1	1	0	0	0	0	0	0	0	0	0	0	0	0	0	0	0	0	0	0	0	0	0	0	0	0	0
51-71-30-8-1-010B-16678-10-02	1	51	71	16678	551.12	1	5	2	6	3	1	0	0	0	0	0	0	0	0	0	0	0	0	0	0	0	0	0	0	0	0	0	0	0	1	0
51-71-10-5-1-011B-25433-12-01	1	51	71	25433	469.74	1	4	1	2	2	1	0	0	1	1	0	0	0	0	0	0	0	0	0	0	0	0	0	0	0	0	0	0	0	1	0
51-3-50-1-1-007B-26134-17-01	2	51	3	26134	3292.03	1	6	1	3	2	1	0	0	0	0	0	0	0	0	0	0	0	0	0	0	0	0	0	0	0	0	0	0	0	1	0
51-71-30-4-1-013B-26499-19-04	1	51	71	26499	354.15	1	2	1	1	1	0	0	0	0	0	0	0	0	0	0	0	0	0	0	0	0	0	0	0	0	0	0	0	0	0
51-6-40-24-2-008B-20364-11-01	2	51	6	20364	6010.82	1	5	1	0	1	1	0	0	0	0	0	0	0	0	0	0	0	0	0	0	0	0	0	0	0	0	0	0	0	1	0
51-5-30-6-1-010B-25081-14-02	2	51	5	25081	2703.06	1	2	1	3	2	0	0	0	0	0	0	0	0	0	0	0	0	0	0	0	0	0	0	0	0	0	0	0	0	0
51-71-20-1-1-009B-15802-11-07	1	51	71	15802	642.47	1	7	2	1	1	0	0	0	0	0	0	0	0	0	0	0	0	0	0	0	0	0	0	0	0	0	0	0	0	0
51-6-40-24-2-008B-20364-20-06	2	51	6	20364	2726.81	1	3	1	4	2	0	0	0	0	0	0	0	0	0	0	0	0	0	0	0	0	0	0	0	0	0	0	0	0	1	0
51-71-20-5-1-055B-26043-08-01	1	51	71	26043	901.97	1	5	1	4	2	1	0	0	0	0	0	0	0	0	0	0	0	0	1	1	0	0	0	0	1	0	0	0	0	1	0
51-71-20-1-1-009B-15802-03-03	1	51	71	15802	517.18	1	1	1	0	1	0	0	0	0	0	0	0	0	0	0	0	0	0	0	0	0	0	0	0	0	0	0	0	0	0
51-8-70-5-2-007B-20171-07-04	2	51	8	20717	2529.89	1	2	2	0	1	0	0	0	0	0	0	0	0	0	0	0	0	0	0	0	0	0	0	0	0	0	0	0	0	0
51-6-40-24-2-008B-20364-02-04	2	51	6	20364	4315.42	1	2	2	0	1	0	0	0	0	0	0	0	0	0	0	0	0	0	0	0	0	0	0	0	0	0	0	0	0	0
51-8-30-15-2-001B-20334-16-03	2	51	8	20334	4601.8	1	1	2	0	1	0	0	0	1	0	0	0	0	0	0	0	0	0	0	0	0	0	0	0	0	0	0	0	0	0
51-71-30-4-1-013B-26499-17-02	1	51	71	26499	324.04	1	4	2	4	2	0	0	0	0	1	0	0	0	0	0	0	0	0	0	0	0	0	0	0	0	0	0	0	0	0
51-71-10-5-1-011B-25433-19-02	1	51	71	25433	424.87	1	5	2	4	2	0	0	0	0	0	0	0	0	0	0	0	0	0	0	0	0	0	0	0	0	0	0	0	0	0
51-71-10-3-1-067B-15334-01-01	1	51	71	15334	541.63	1	6	2	6	3	1	0	0	0	0	0	0	0	0	0	1	0	0	0	0	0	0	0	0	0	0	0	0	0	0
51-71-31-2-1-018B-27077-09-06	1	51	71	27077	506.75	1	3	2	4	2	1	0	0	0	0	0	0	0	0	0	0	0	0	0	0	0	0	0	0	0	0	0	0	0	0
51-71-20-5-1-055B-26043-18-04	1	51	71	26043	859.44	1	3	2	4	2	0	0	0	0	0	0	0	0	0	0	0	0	0	0	0	0	0	0	0	0	0	0	0	0	1	0
51-71-31-8-1-050B-17307-12-02	1	51	71	17307	660.99	1	1	2	3	2	1	0	0	0	0	0	0	0	0	0	0	0	0	0	0	0	0	0	0	0	0	0	0	0	1	0
51-71-31-2-1-018B-27077-16-01	1	51	71	27077	594.79	1	6	1	3	2	1	0	0	0	0	0	0	0	0	0	0	0	0	0	0	0	0	0	0	0	0	0	0	0	0
51-8-70-5-2-007B-20717-18-03	2	51	8	20717	3337.62	1	3	1	0	1	0	0	0	0	0	0	0	0	0	0	0	0	0	0	0	0	0	0	0	0	0	0	0	0	1	0
51-6-40-24-2-008B-20364-12-07	2	51	6	20364	6337.96	1	1	1	0	1	0	0	0	0	0	0	0	0	0	0	0	0	0	0	0	0	0	0	0	0	0	0	0	0	0
51-8-70-5-2-007B-20717-08-04	2	51	8	20717	2290.05	1	2	1	1	1	0	0	0	0	0	0	0	0	0	0	0	0	0	0	0	0	0	0	0	0	0	0	0	0	0
51-1-20-13-1-005B-25057-17-04	2	51	1	25057	5784.24	1	2	1	1	1	0	0	0	1	0	0	0	0	0	0	0	0	0	0	0	0	0	0	0	0	0	0	0	0	1	0
51-71-31-6-1-010B-27184-20-04	1	51	71	27184	644.24	1	3	1	4	2	0	0	0	0	0	0	0	0	0	0	0	0	0	0	0	0	0	0	0	0	0	0	0	0	1	0
51-71-31-6-1-010B-27184-20-01	1	51	71	27184	488.51	1	7	1	6	3	1	0	0	0	0	0	0	0	0	0	0	0	0	0	0	0	0	0	0	0	0	0	0	0	1	0
51-5-30-6-1-010B-25081-19-03	2	51	5	25081	3799.64	1	4	2	4	2	1	0	0	0	0	0	0	0	0	0	0	0	0	0	0	0	0	0	0	0	0	0	0	0	1	0
51-71-30-10-1-018B-16785-07-0	1	51	71	16785	677.16	1	3	1	4	2	0	0	0	0	0	0	0	0	0	0	0	0	0	0	0	0	0	0	0	0	0	0	0	0	0
51-71-30-2-1-122B-26390-11-03	1	51	71	26390	540.62	1	3	1	4	2	0	0	0	0	0	0	0	0	0	0	0	0	0	0	0	0	0	0	0	0	0	0	0	0	1	0
51-71-31-2-1-018B-27077-01-01	1	51	71	27077	548.94	1	4	1	2	2	1	0	0	0	0	0	0	0	0	0	0	0	0	0	0	0	0	0	0	0	0	0	0	0	1	0
51-2-70-16-2-003B-20796-19-04	2	51	2	20796	3660.87	1	8	1	4	2	0	0	0	0	0	0	0	0	0	0	0	0	0	0	0	0	0	0	0	0	0	0	0	0	1	0
51-6-10-7-1-011B-25031-02-03	2	51	6	25031	3268.91	1	2	2	3	2	0	0	0	0	0	0	0	0	0	0	0	0	0	0	0	0	0	0	0	0	0	0	0	0	0
51-71-31-11-1-001B-27417-19-0	1	51	71	27417	805.53	1	8	1	4	2	1	0	0	0	0	0	0	0	0	0	0	0	0	0	0	0	0	0	0	0	0	0	0	0	0
51-71-30-11-1-015B-26902-13-0	1	51	71	26902	1695.66	1	5	1	4	2	1	0	0	0	0	0	0	0	0	0	0	0	0	0	0	0	0	0	0	0	0	0	0	0	0
51-71-31-11-1-001B-27417-07-0	1	51	71	27417	968.19	1	2	1	1	1	0	0	0	0	0	0	0	0	0	0	0	0	0	0	0	0	0	0	0	0	0	0	0	0	0
51-1-30-10-2-004B-20310-18-04	2	51	1	20310	3078.49	1	2	2	1	1	0	0	0	0	0	0	0	0	0	0	0	0	0	0	0	0	0	0	0	0	0	0	0	0	0
51-3-50-1-1-007B-26134-17-03	2	51	3	26134	4421.45	1	4	1	4	2	1	0	0	0	0	0	0	0	0	0	0	0	0	0	0	0	0	0	0	0	0	0	0	0	1	0
51-71-30-2-1-122B-26390-06-03	1	51	71	26390	596.43	1	1	1	0	1	0	0	0	0	0	0	0	0	0	0	0	0	0	0	0	0	0	0	0	0	0	0	0	0	0
51-71-31-1-1-058B-27009-19-01	1	51	71	27009	740.45	1	3	1	3	2	1	0	0	0	0	0	0	0	0	0	0	0	0	0	0	0	0	0	0	0	0	0	0	0	1	1
51-71-30-11-1-015B-26902-03-0	1	51	71	26902	945.41	1	8	2	2	2	1	0	0	0	0	0	0	0	0	0	0	0	0	0	0	0	0	0	0	0	0	0	0	0	1	0
51-6-40-24-2-008B-20364-03-02	2	51	6	20364	4374.97	1	5	2	2	2	1	0	0	0	0	0	0	0	0	0	0	0	0	0	0	0	0	0	0	0	0	0	0	0	0
51-3-50-1-1-007B-26134-17-02	2	51	3	26134	2890.62	1	6	2	4	2	0	0	0	0	0	0	0	0	0	0	0	0	0	0	0	0	0	0	0	0	0	0	0	0	1	0
51-71-10-6-1-104B-25596-17-01	1	51	71	25583	475.51	1	5	1	4	2	1	0	0	0	0	0	0	0	0	0	0	0	0	0	0	0	0	0	0	0	0	0	0	0	1	0
51-71-20-5-1-055B-26043-17-02	1	51	71	26043	815.8	1	6	2	2	2	0	0	0	0	0	0	0	0	0	0	0	0	0	0	0	0	0	0	0	0	0	0	0	0	1	0
51-71-30-2-1-030B-16298-19-01	1	51	71	16298	887.62	1	5	1	4	2	1	0	0	0	0	0	0	0	0	0	0	0	0	0	0	0	0	0	0	0	0	0	0	0	0
51-8-70-5-2-007B-20717-15-01	2	51	8	20717	2485.06	1	6	1	2	2	1	0	0	0	0	0	0	0	0	0	0	0	0	0	0	0	0	0	0	0	0	0	0	0	0
51-5-30-6-1-010B-25081-14-05	2	51	5	25081	3871.96	1	8	2	2	2	0	0	0	0	0	0	0	0	0	0	0	0	0	0	0	0	0	0	0	0	0	0	0	0	1	0
51-4-30-1-1-012B-25339-10-05	2	51	4	25339	2813.54	1	8	2	5	3	0	0	0	0	0	0	0	0	0	0	0	0	0	0	0	0	0	0	0	0	0	0	0	0	1	0
51-71-30-2-1-122B-26390-05-01	1	51	71	26390	575.14	1	6	1	3	2	1	0	0	0	0	0	0	0	0	0	0	0	0	0	0	0	0	0	0	0	0	0	0	0	0
51-71-30-2-1-030B-16298-13-01	1	51	71	16298	834.34	1	4	1	4	2	1	0	0	0	0	0	0	0	0	0	0	0	0	0	0	0	0	0	0	0	0	0	0	0	1	0
51-8-70-5-2-007B-20717-09-01	2	51	8	20717	5048.05	1	5	1	4	2	1	0	0	0	0	0	0	0	0	0		0	0	0	0	0	0	0	0	0	0	0	0	0	1	0
51-71-20-8-1-015B-26128-08-01	1	51	71	26128	486.89	1	6	1	4	2	1	0	0	0	0	0	0	0	0	0	0	0	0	0	0	0	0	0	0	0	0	0	1	0	1	1
51-2-30-10-2-013B-20351-05-01	2	51	2	20351	2882.49	1	7	1	5	3	0	0	0	0	0	0	0	0	0	0	0	0	0	0	0	0	0	0	0	0	0	0	0	0	0
51-71-10-5-1-049B-25471-10-01	1	51	71	25471	681.4	1	5	2	6	3	1	0	0	0	0	0	0	0	0	0	0	0	0	0	0	0	0	0	0	0	0	0	0	0	0
51-2-70-16-2-003B-20796-03-01	2	51	2	20796	3660.87	1	8	1	2	2	1	0	0	0	0	0	0	0	0	0	0	0	0	0	0	0	0	0	0	0	0	0	0	0	1	0
51-71-10-8-1-023B-25700-13-01	1	51	71	25689	389.6	1	6	1	4	2	0	0	0	0	0	0	0	0	0	0	0	0	0	0	0	0	0	0	0	0	0	0	0	0	0
51-71-10-5-1-011B-25433-20-05	1	51	71	25433	527.82	1	1	1	1	1	0	0	0	0	0	0	0	0	0	0	0	0	0	0	0	0	0	0	0	0	0	0	0	0	1	0
51-71-31-2-1-018B-27077-09-02	1	51	71	27077	350.63	1	6	2	2	2	0	0	0	0	0	0	0	0	0	0	0	0	0	0	0	0	0	0	0	0	0	0	0	0	1	0
51-7-30-12-1-004B-25082-06-01	2	51	7	25082	6269.35	1	4	1	4	2	0	0	0	0	0	0	0	0	0	0	0	0	0	0	0	0	0	0	0	0	0	0	0	0	0
51-1-30-10-2-004B-20310-03-01	2	51	1	20310	3023.93	1	5	1	3	2	1	0	0	1	0	0	0	0	0	0	0	0	0	0	0	0	0	0	0	0	0	0	0	0	1	0
51-71-10-1-1-104B-25104-01-05	1	51	71	25104	2164.76	1	3	2	6	3	0	0	0	0	0	0	0	0	0	0	0	0	0	0	0	0	0	0	0	0	0	0	0	0	1	0
51-2-30-10-2-013B-20351-07-03	2	51	2	20351	3141.96	1	3	2	5	3	0	0	1	0	1	0	0	0	0	0	0	0	0	0	0	0	0	0	0	0	0	0	0	0	1	0
51-7-70-4-2-008B-20699-06-03	2	51	7	20699	2837.9	1	3	2	3	2	0	0	0	0	0	0	0	0	0	0	0	0	0	0	0	0	0	0	0	0	0	0	0	0	1	0
51-71-31-11-1-001B-27417-05-0	1	51	71	27417	1011.99	1	5	2	4	2	0	0	0	0	0	0	0	0	0	0	0	0	0	0	0	0	0	0	0	0	0	0	0	0	0
51-71-20-8-1-008B-26180-20-04	1	51	71	26180	678.91	1	3	2	4	2	0	0	0	0	0	0	0	0	0	0	0	0	0	0	0	0	0	0	0	0	0	0	0	0	0
51-71-31-11-1-001B-27417-06-0	1	51	71	27417	984.33	1	5	1	6	3	1	0	0	0	0	0	0	0	0	0	0	0	0	0	0	0	0	0	0	0	0	0	0	0	0
51-71-30-2-1-030B-16298-10-02	1	51	71	16298	523.25	1	6	2	4	2	0	0	0	0	0	0	0	0	0	0	0	0	0	0	0	0	0	0	0	0	0	0	0	0	0
51-71-20-8-1-008B-26180-18-02	1	51	71	26180	785.81	1	2	2	1	1	0	0	0	0	0	0	0	0	0	0	0	0	0	0	0	0	0	0	0	0	0	0	0	0	0
51-71-20-5-1-055B-26043-16-03	1	51	71	26043	1013.49	1	2	1	1	1	0	0	0	0	0	0	0	0	0	0	0	0	0	0	0	0	0	0	0	0	0	0	0	0	0
51-6-40-24-2-008B-20364-16-01	2	51	6	20364	6010.82	1	5	1	2	2	1	0	0	0	0	0	0	0	0	0	0	0	0	0	0	0	0	0	0	0	0	0	0	0	1	0
51-71-31-11-1-001B-27417-06-0	1	51	71	27417	1106.04	1	1	1	0	1	0	0	0	0	0	0	0	0	0	0	0	0	0	0	0	0	0	0	0	0	0	0	0	0	0
51-7-70-4-2-008B-20699-05-01	2	51	7	20699	4093.88	1	8	1	1	1	0	0	0	0	0	0	0	0	0	0	0	0	0	0	0	0	0	0	0	0	0	0	0	0	0
51-6-40-24-2-008B-20364-13-04	2	51	6	20364	3974.18	1	3	1	2	2	0	0	0	0	0	0	0	0	0	0	0	0	0	0	0	0	0	0	0	0	0	0	0	0	1	0
51-71-10-1-1-104B-25104-15-03	1	51	71	25104	2586.25	1	2	2	2	2	0	0	0	0	0	0	0	0	0	0	0	0	0	0	0	0	0	0	0	0	0	0	0	0	0
51-2-30-10-2-013B-20351-09-04	2	51	2	20351	6610.56	1	2	1	1	1	0	0	0	0	0	0	0	0	0	0	0	0	0	0	0	0	0	0	0	0	0	0	0	0	0
51-71-10-8-1-023B-25695-08-01	1	51	71	25689	389.6	1	7	1	5	3	1	0	0	0	0	0	0	0	0	0	0	0	0	0	0	0	0	0	0	0	0	0	0	0	0
51-6-10-7-1-011B-25031-18-04	2	51	6	25031	6877.65	1	2	1	0	1	0	0	0	1	1	0	1	1	1	0	0	0	0	0	0	0	0	0	0	0	0	0	0	0	0
51-71-20-5-1-055B-26043-06-04	1	51	71	26043	887.18	1	3	1	4	2	0	0	0	0	0	0	0	0	0	0	0	0	0	0	0	0	0	0	0	0	0	0	0	0	0
51-71-20-5-1-055B-26043-C3-05	1	51	71	26043	502.89	1	8	2	0	1	0	0	0	0	0	0	0	0	0	0	1	0	1	1	1	0	0	0	0	0	0	0	0	0	0
51-71-10-3-1-067B-15334-05-04	1	51	71	15334	660.45	1	2	2	2	2	0	0	0	0	0	0	0	0	0	0	0	0	0	0	0	0	0	0	0	0	0	0	0	0	1	0
51-71-30-2-1-030B-16298-20-01	1	51	71	16298	740.93	1	6	2	2	2	1	0	0	0	0	0	0	0	0	0	0	0	0	0	0	0	0	0	0	0	0	0	0	0	1	0
51-71-31-2-1-018B-27077-12-02	1	51	71	27077	506.75	1	4	2	4	2	1	0	0	0	0	0	0	0	0	0	0	0	0	0	0	0	0	0	0	0	0	0	0	0	0
51-8-30-15-2-001B-20334-17-02	2	51	8	20334	4165.18	1	8	2	0	1	0	0	0	0	0	0	0	0	0	0	0	0	0	0	0	0	0	0	0	0	0	0	0	0	0
51-71-10-3-1-067B-15334-15-02	1	51	71	15334	552.81	1	4	2	4	2	0	0	0	0	0	0	0	0	0	0	0	0	0	1	0	0	0	0	0	0	0	0	0	0	1	0
51-6-40-24-2-008B-20364-09-05	2	51	6	20364	3012.39	1	2	2	2	2	0	0	0	0	0	0	0	0	0	0	0	0	0	0	0	0	0	0	0	0	0	0	0	0	0
51-6-10-7-1-011B-25031-C1-02	2	51	6	25031	2819.45	1	5	2	2	2	1	0	0	0	0	0	0	0	0	0	1	0	0	0	0	0	0	0	0	0	0	0	0	0	0
51-71-10-8-1-023B-25700-13-03	1	51	71	25689	532.02	1	4	1	6	3	1	0	0	0	0	0	0	0	0	0	0	0	0	0	0	0	0	0	0	0	0	0	0	0	0
51-1-30-10-2-004B-20310-C2-03	2	51	1	20310	3917.12	1	3	2	4	2	1	0	0	0	0	0	0	0	0	0	0	0	0	0	0	0	0	0	0	0	0	0	0	0	1	0
51-2-30-10-2-013B-20351-13-02	2	51	2	20351	2709.96	1	6	2	4	2	1	0	0	0	0	0	0	0	0	0	0	0	0	0	0	0	0	0	0	1	0	0	0	0	1	0
51-71-20-3-1-014B-25939-07-03	1	51	71	25939	881.71	1	2	1	2	2	0	0	0	0	0	0	0	0	0	0	0	0	0	0	0	0	0	0	0	0	0	0	0	0	0
51-71-10-6-1-104B-25602-C4-01	1	51	71	25583	354.66	1	7	1	7	3	1	0	0	0	0	0	0	0	0	0	0	0	0	0	0	0	0	0	0	0	0	0	0	0	0
51-2-30-10-2-013B-20351-08-01	2	51	2	20351	3954.99	1	8	1	4	2	0	0	0	0	0	0	0	0	0	0	0	0	0	0	0	0	0	0	0	0	0	0	0	0	1	0
51-71-30-2-1-122B-26390-06-01	1	51	71	26390	530.8	1	4	1	4	2	1	0	0	0	0	0	0	0	0	0	0	0	0	0	0	0	0	0	0	0	0	0	0	0	0
51-71-30-2-1-030B-16298-C1-01	1	51	71	16298	740.93	1	6	2	2	2	1	0	0	0	0	0	0	0	0	0	0	0	0	0	0	0	0	0	0	0	0	0	0	0	1	0
51-71-20-8-1-008B-26180-05-03	1	51	71	26180	800.6	1	2	1	2	2	0	0	0	0	0	0	0	0	0	0	0	0	0	0	0	0	0	0	0	0	0	0	0	0	0
51-7-70-4-2-008B-20699-01-01	2	51	7	20699	2787.61	1	5	1	4	2	0	0	0	0	0	0	0	1	1	0	0	0	0	0	0	0	0	0	0	0	0	0	0	0	1	1
51-71-31-8-1-050B-17307-03-02	1	51	71	17307	610.41	1	3	1	4	2	1	0	0	0	0	0	0	0	0	0	0	0	0	0	0	0	0	0	0	0	0	0	0	0	0
51-71-30-11-1-015B-26902-12-0	1	51	71	26902	1264.69	1	6	1	4	2	1	0	0	0	0	0	0	0	0	0	0	0	0	0	0	0	0	0	0	0	0	0	0	0	1	0
51-1-20-13-1-005B-25057-19-01	2	51	1	25057	2700.5	1	6	1	2	2	1	0	0	0	0	0	0	0	0	0	0	0	0	0	0	0	0	0	0	0	0	0	0	0	1	0
51-71-10-3-1-067B-15334-05-03	1	51	71	15334	672.88	1	2	1	2	2	0	0	0	0	0	0	0	0	0	0	0	0	0	0	0	0	0	0	0	0	0	0	0	0	1	0
51-71-10-6-1-104B-25586-06-03	1	51	71	25583	467.72	1	2	1	3	2	0	0	0	0	0	0	0	0	0	0	0	0	0	0	0	0	0	0	0	0	0	0	0	0	1	0
51-71-31-2-1-018B-27077-C4-01	1	51	71	27077	548.94	1	4	1	3	2	1	0	0	0	0	0	0	0	0	0	0	0	0	0	0	0	0	0	0	0	0	0	0	0	0
51-71-31-2-1-018B-27077-13-02	1	51	71	27077	564.36	1	5	2	4	2	1	0	0	0	0	0	0	0	0	0	0	0	0	0	0	0	0	0	0	0	0	0	0	0	0
51-7-70-4-2-008B-20699-18-01	2	51	7	20699	2603.54	1	7	1	3	2	1	0	0	1	1	0	0	0	0	0	0	0	0	0	0	0	0	0	0	0	0	0	0	0	1	0
51-71-31-1-1-058B-27009-13-02	1	51	71	27009	657.55	1	6	2	2	2	0	0	0	0	0	0	0	0	0	0	0	0	0	0	0	0	0	0	0	0	0	0	0	0	0
51-4-30-1-1-012B-25339-17-04	2	51	4	25339	3641.5	1	3	1	6	3	1	0	0	0	0	0	0	0	0	0	0	0	0	0	0	0	0	0	0	0	0	0	0	0	0
51-3-20-4-1-006B-25544-10-02	2	51	3	25544	2091.72	1	6	2	4	2	1	0	0	0	0	0	0	0	0	0	0	0	0	0	0	0	0	0	0	0	0	0	0	0	0
51-71-10-5-1-049B-25471-09-01	1	51	71	25471	662.78	1	5	1	2	2	1	0	0	0	0	0	0	0	0	0	0	0	0	0	0	0	0	0	0	0	0	0	0	0	1	0
51-8-30-15-2-001B-20334-09-02	2	51	8	20334	3501.1	1	6	2	2	2	1	0	0	1	1	0	0	0	0	0	0	0	0	0	0	0	0	0	0	0	0	0	0	0	1	0
51-71-10-6-1-104B-25587-07-02	1	51	71	25583	303.73	1	6	2	4	2	0	0	0	0	0	0	0	0	0	1	0	0	0	0	0	0	0	0	0	0	0	0	0	0	1	0
51-71-30-4-1-013B-26499-03-05	1	51	71	26499	310.01	1	2	1	1	1	0	0	0	0	0	0	0	0	0	0	0	0	0	0	0	0	0	0	0	0	0	0	0	0	0
51-2-30-10-2-013B-20351-04-02	2	51	2	20351	2709.96	1	6	2	3	2	1	0	0	1	0	0	0	0	0	0	0	0	0	0	0	0	0	0	0	0	0	0	0	0	1	0
51-71-30-2-1-122B-26390-04-03	1	51	71	26390	522.1	1	2	1	3	2	0	0	0	0	0	0	0	0	0	0	0	0	0	0	0	0	0	0	0	0	0	0	0	0	0
51-5-30-6-1-010B-25081-14-03	2	51	5	25081	2703.06	1	2	1	2	2	0	0	0	0	0	0	0	0	0	0	0	0	0	0	0	0	0	0	0	0	0	0	0	0	0
51-6-40-24-2-008B-20364-08-01	2	51	6	20364	2959.01	1	5	1	0	1	1	0	0	0	0	0	0	0	0	0	0	0	0	0	0	0	0	0	0	0	0	0	0	0	0
51-8-70-5-2-007B-20717-13-03	2	51	8	20717	3624.2	1	1	2	0	1	0	0	0	0	0	0	0	0	0	0	0	0	0	0	0	0	0	0	0	0	0	0	0	0	0
51-5-30-6-1-010B-25081-06-01	2	51	5	25081	3254.63	1	6	2	3	2	0	0	0	0	0	0	0	0	0	0	0	0	0	0	0	0	0	0	0	0	0	0	0	0	1	0
51-1-30-10-2-004B-20310-17-03	2	51	1	20310	4470.96	1	5	2	3	2	1	0	0	0	0	0	0	0	0	0	0	0	0	0	0	0	0	0	0	0	0	0	0	0	1	2
51-3-20-4-1-006B-25544-08-01	2	51	3	25544	4839.08	1	5	1	3	2	1	0	0	0	0	0	0	0	0	0	0	0	0	0	0	0	0	0	0	0	0	0	0	0	0
51-71-30-2-1-122B-26390-06-02	1	51	71	26390	490.01	1	4	2	4	2	0	0	0	0	0	0	0	0	0	0	0	0	0	0	0	0	0	0	0	0	0	0	0	0	0
51-71-30-10-1-018B-16785-12-0	1	51	71	16785	677.16	1	3	1	3	2	0	0	0	0	0	0	0	0	0	0	0	0	0	0	0	0	0	0	0	0	0	0	0	0	1	0
51-71-30-8-1-010B-16678-18-03	1	51	71	16678	545.97	1	4	1	6	3	1	0	0	0	0	0	0	0	0	0	0	0	0	0	0	0	0	0	0	0	0	0	0	0	1	0
51-71-31-2-1-018B-27077-C3-02	1	51	71	27077	506.75	1	3	2	4	2	0	0	0	0	0	0	0	0	0	0	0	0	0	0	0	0	0	0	0	0	0	0	0	0	0
51-71-20-1-1-009B-15802-08-02	1	51	71	15802	473.21	1	4	2	6	3	1	0	0	0	0	0	0	0	0	0	1	0	0	0	0	0	0	0	0	0	0	0	0	0	1	0
51-71-20-8-1-015B-26128-15-01	1	51	71	26128	707.33	1	5	1	6	3	1	0	0	0	0	0	0	0	0	0	0	0	0	0	0	0	0	0	0	0	0	0	0	0	1	0
51-71-31-8-1-050B-17307-06-03	1	51	71	17307	589.5	1	3	1	4	2	0	0	0	0	0	0	0	0	0	0	0	0	0	0	0	0	0	0	0	0	0	0	0	0	0
51-8-30-15-2-001B-20334-11-03	2	51	8	20334	4237.91	1	3	1	5	3	0	0	0	0	0	0	0	0	0	0	0	0	0	0	0	0	0	0	0	0	0	0	0	0	1	0
51-7-30-12-1-004B-25082-02-03	2	51	7	25082	3141.96	1	3	2	4	2	0	0	0	0	0	0	0	0	0	0	0	0	0	0	0	0	0	0	0	0	0	0	0	0	0
51-71-31-1-1-058B-27009-19-03	1	51	71	27009	816.9	1	1	1	0	1	0	0	0	0	0	0	0	0	0	0	0	0	0	0	0	0	0	0	0	0	0	0	0	0	0
51-71-20-3-1-014B-25939-14-04	1	51	71	25939	881.71	1	3	1	3	2	0	0	0	0	0	0	0	0	0	0	0	0	0	0	0	0	0	0	0	0	0	0	0	0	1	0
51-4-30-1-1-012B-25339-13-06	2	51	4	25339	2760.23	1	3	2	4	2	0	0	0	0	0	0	0	0	0	0	0	0	0	0	0	0	0	0	0	0	0	0	0	0	1	0
51-3-50-1-1-007B-26134-10-05	2	51	3	26134	3033.7	1	2	1	2	2	0	0	0	0	0	0	0	0	0	0	0	0	0	0	0	0	0	0	0	0	0	0	0	0	0
51-4-30-1-1-012B-25339-06-01	2	51	4	25339	3981.83	1	8	1	2	2	0	0	0	1	1	1	0	0	0	0	0	0	0	0	0	0	0	0	0	0	0	0	0	0	1	0
51-4-30-1-1-012B-25339-14-03	2	51	4	25339	5507.65	1	4	1	4	2	1	0	0	0	0	0	0	0	0	0	0	0	0	0	0	0	0	0	0	0	0	0	0	0	0
51-5-30-6-1-010B-25081-16-02	2	51	5	25081	3799.64	1	4	2	5	3	1	0	0	0	0	0	0	0	0	0	0	0	0	0	0	0	0	0	0	0	0	0	0	0	1	0
51-8-30-15-2-001B-20334-09-03	2	51	8	20334	4237.91	1	3	1	6	3	0	0	0	0	0	0	0	0	0	0	0	0	0	0	0	0	0	0	0	0	0	0	0	0	1	0
51-6-10-7-1-011B-25031-12-01	2	51	6	25031	2998.95	1	7	1	0	1	1	0	0	0	0	0	0	0	0	0	1	0	0	0	0	0	0	0	0	0	0	0	0	0	1	0
51-71-31-6-1-010B-27184-08-04	1	51	71	27184	722.36	1	1	2	0	1	0	0	0	0	0	0	0	0	0	0	0	0	0	0	0	0	0	0	0	0	0	0	0	0	0
51-2-70-16-2-003B-20796-06-02	2	51	2	20796	2765.89	1	7	2	2	2	0	0	0	0	0	0	0	0	0	0	0	0	0	0	0	0	0	0	0	0	0	0	0	0	1	0
51-71-20-8-1-008B-26180-16-02	1	51	71	26180	455.1	1	7	2	4	2	0	0	0	0	0	0	0	0	0	0	0	0	0	0	0	0	0	0	0	0	0	0	0	0	0
51-71-30-10-1-018B-16785-19-0	1	51	71	16785	655.99	1	3	2	4	2	0	0	0	0	0	0	0	0	0	0	0	0	0	0	0	0	0	0	0	0	0	0	0	0	0
51-71-30-10-1-018B-16785-14-0	1	51	71	16785	688.45	1	4	1	3	2	1	0	0	0	0	0	0	0	0	0	0	0	0	0	0	0	0	0	0	0	0	0	0	0	0
51-8-70-5-2-007B-20717-08-03	2	51	8	20717	2529.89	1	3	2	2	2	0	0	0	0	0	0	0	0	0	0	0	0	0	0	0	0	0	0	0	0	0	0	0	0	0
51-4-30-1-1-012B-25339-16-02	2	51	4	25339	2380.71	1	6	2	4	2	0	0	0	0	0	0	0	0	0	0	0	0	0	0	0	0	0	0	0	0	0	0	0	0	0
51-1-30-10-2-004B-20310-10-04	2	51	1	20310	3078.49	1	3	2	4	2	0	0	0	0	0	0	0	0	0	0	0	0	0	0	0	0	0	0	0	0	0	0	0	0	1	0
51-71-10-3-1-067B-15334-C1-04	1	51	71	15334	609.91	1	3	1	6	3	0	0	0	0	0	0	0	0	0	0	0	0	0	0	0	0	0	0	0	0	0	0	0	0	0
51-8-70-5-2-007B-20717-17-01	2	51	8	20717	2485.06	1	6	1	4	2	1	0	0	0	0	0	0	0	0	0	0	0	0	0	0	0	0	0	0	0	0	0	0	0	0
51-71-31-11-1-001B-27417-16-0	1	51	71	27417	937.92	1	3	2	2	2	0	0	0	0	0	0	0	0	0	0	0	0	0	0	0	0	0	0	0	0	0	0	0	0	0
51-6-40-24-2-008B-20364-02-01	2	51	6	20364	6010.82	1	4	1	0	1	1	0	0	0	0	0	0	0	0	0	0	0	0	0	0	0	0	0	0	0	0	0	0	0	0
51-71-31-8-1-050B-17307-C2-01	1	51	71	17307	649.39	1	6	1	2	2	1	0	0	0	0	0	0	0	0	0	0	0	0	0	0	0	0	0	0	0	0	0	0	0	1	0
51-71-10-6-1-104B-25590-10-03	1	51	71	25583	484.31	1	3	1	5	3	0	0	0	0	0	0	0	0	0	0	0	0	0	0	0	0	0	0	0	0	0	0	0	0	0
51-6-10-7-1-011B-25031-11-01	2	51	6	25031	3210.98	1	6	1	4	2	1	0	0	0	0	0	0	0	0	0	0	0	0	0	0	0	0	0	0	0	0	0	0	0	1	0
51-5-30-6-1-010B-25081-08-06	2	51	5	25081	3043.84	1	7	2	0	1	1	0	0	0	0	0	0	0	0	0	0	0	0	0	0	0	0	0	0	0	0	0	0	0	1	0
51-71-10-6-1-104B-25588-08-01	1	51	71	25583	484.31	1	4	1	3	2	1	0	0	0	0	0	0	0	0	0	0	0	0	0	0	0	0	0	0	0	0	0	0	0	1	2
51-71-30-4-1-013B-26499-13-01	1	51	71	26499	194.95	1	8	1	4	2	0	0	0	0	0	0	0	0	0	0	0	0	0	0	0	0	0	0	0	0	0	0	0	0	0
51-1-30-10-2-004B-20310-01-03	2	51	1	20310	3917.12	1	3	2	4	2	0	0	0	0	0	0	0	0	0	0	0	0	0	0	0	0	0	0	0	0	0	0	0	0	1	2
51-1-30-10-2-004B-20310-09-01	2	51	1	20310	3023.93	1	6	1	2	2	1	0	0	0	0	0	0	0	0	0	0	0	0	0	0	0	0	0	0	0	0	0	0	0	1	0
51-71-30-4-1-013B-26499-01-02	1	51	71	26499	290.95	1	4	2	4	2	0	0	0	0	0	0	0	0	0	0	0	0	0	0	0	0	0	0	0	0	0	0	0	0	0
51-71-30-10-1-018B-16785-08-0	1	51	71	16785	707.8	1	4	2	4	2	1	0	0	0	0	0	0	0	0	0	0	0	0	0	0	0	0	0	0	0	0	0	0	0	0
51-6-40-24-2-008B-20364-18-03	2	51	6	20364	3833.03	1	4	2	6	3	0	0	0	0	0	0	0	0	0	0	0	0	0	0	0	0	0	0	0	0	0	0	0	0	1	0
51-71-30-4-1-013B-26499-05-02	1	51	71	26499	201.32	1	7	2	2	2	1	0	0	0	0	0	0	0	0	0	0	0	0	0	0	0	0	0	0	0	0	0	0	0	0
51-71-20-5-1-055B-26043-C1-01	1	51	71	26043	738.13	1	7	1	4	2	0	0	0	0	0	0	0	0	0	0	0	0	0	1	1	0	0	0	0	0	0	0	0	0	1	0
51-71-20-5-1-055B-26043-07-01	1	51	71	26043	672.72	1	6	1	6	3	1	0	0	0	0	0	0	0	0	0	0	0	0	0	0	0	0	0	0	0	0	0	0	0	1	0
51-3-50-1-1-007B-26134-01-01	2	51	3	26134	3292.03	1	6	1	3	2	1	0	0	0	0	0	0	0	0	0	0	0	0	0	0	0	0	0	0	0	0	0	0	0	1	0
51-71-30-11-1-015B-26902-11-0	1	51	71	26902	1727.02	1	3	1	4	2	1	0	0	0	0	0	0	0	0	0	0	0	0	0	0	0	0	0	0	0	0	0	0	0	1	0
51-71-20-1-1-009B-15802-11-01	1	51	71	15802	498.72	1	5	1	6	3	1	0	0	0	0	0	0	0	0	0	0	0	0	0	0	0	0	0	0	0	0	0	0	0	0
51-71-10-2-1-054B-25233-15-04	1	51	71	25233	700.04	1	3	1	4	2	0	0	0	0	0	0	0	0	0	0	0	0	0	0	0	0	0	0	0	0	0	0	0	0	0
51-71-10-8-1-023B-25689-02-03	1	51	71	25689	532.02	1	3	1	5	3	1	0	0	0	0	0	0	0	0	0	0	0	0	0	0	0	0	0	0	0	0	0	0	0	1	0
51-71-20-3-1-014B-25939-05-02	1	51	71	25939	971.29	1	5	1	5	3	0	0	0	0	0	0	1	0	0	0	0	0	0	0	0	0	0	0	0	0	0	0	0	0	1	0
51-71-30-10-1-018B-16785-12-0	1	51	71	16785	745.96	1	5	1	3	2	0	0	0	0	0	0	0	0	0	0	0	0	0	0	0	0	0	0	0	0	0	0	0	0	1	1
51-71-10-6-1-104B-25585-05-05	1	51	71	25583	265.12	1	8	2	4	2	0	0	0	0	0	0	0	0	0	0	0	0	0	0	0	0	0	0	0	0	0	0	0	0	1	0
51-7-30-12-1-004B-25082-05-01	2	51	7	25082	2882.49	1	6	1	4	2	1	0	0	0	0	0	0	0	0	0	0	0	0	0	0	0	0	0	0	0	0	0	0	0	1	1
51-71-31-2-1-018B-27077-09-07	1	51	71	27077	559.09	1	3	1	3	2	1	0	0	0	0	0	0	0	0	0	0	0	0	0	0	0	0	0	0	0	0	0	0	0	0
51-71-10-8-1-023B-25695-08-03	1	51	71	25689	497.73	1	3	2	4	2	0	0	0	0	0	0	0	0	0	0	0	0	0	0	0	0	0	0	0	0	0	0	0	0	1	0
51-71-30-11-1-015B-26902-02-0	1	51	71	26902	1727.02	1	3	1	4	2	0	0	0	0	0	0	0	0	0	1	0	0	0	0	0	0	0	0	0	0	0	0	0	0	1	0
51-2-30-10-2-013B-20351-02-04	2	51	2	20351	2844.09	1	3	1	2	2	0	0	0	1	1	0	1		0	0	1	0	0	0	0	0	0	0	0	0	0	0	0	0	1	0
51-71-10-5-1-011B-25433-05-02	1	51	71	25433	433.64	1	3	2	2	2	0	0	0	0	0	0	0	0	0	0	0	0	0	0	0	0	0	0	0	0	0	0	0	0	0
51-71-20-8-1-015B-26128-06-01	1	51	71	26128	602.63	1	3	2	6	3	0	0	0	0	0	0	0	1	0	0	0	0	0	0	0	0	0	0	0	0	0	0	0	0	1	0
51-71-30-2-1-122B-26390-20-03	1	51	71	26390	575.14	1	6	1	2	2	1	0	0	0	0	0	0	0	0	0	0	0	0	0	0	0	0	0	0	0	0	0	0	0	0
51-1-30-10-2-004B-20310-C2-04	2	51	1	20310	4061.37	1	3	1	4	2	1	0	0	0	0	0	0	0	0	0	1	0	0	0	0	0	0	0	0	0	0	0	0	0	0
51-1-30-10-2-004B-20310-06-04	2	51	1	20310	2786.63	1	3	1	3	2	0	0	0	0	0	0	0	0	0	0	0	0	0	0	0	0	0	0	0	0	0	0	0	0	1	0
51-71-10-3-1-067B-15334-20-04	1	51	71	15334	552.81	1	3	2	4	2	0	0	0	0	0	0	0	0	0	0	0	0	0	0	0	0	0	0	0	0	0		0	0	0
51-1-20-13-1-005B-25057-C2-03	2	51	1	25057	3626.97	1	3	1	3	2	1	0	0	0	1	0	1	0	0	0	0	0	0	0	0	0	0	0	0	0	0	0	0	0	1	0
51-7-30-12-1-004B-25082-C1-01	2	51	7	25082	3424.44	1	7	2	2	2	0	0	0	0	0	0	0	0	0	0	0	0	0	1	1	0	0	0	0	1	0	0	0	0	1	1
51-1-30-10-2-004B-20310-C1-01	2	51	1	20310	2824.25	1	7	1	2	2	1	0	0	0	0	0	0	0	0	0	0	0	0	0	0	0	0	0	0	0	0	0	0	0	1	0
51-6-10-7-1-011B-25031-01-04	2	51	6	25031	3268.91	1	2	2	1	1	0	0	0	0	0	0	0	0	0	0	0	0	0	0	0	0	0	0	0	0	0	0	0	0	0
51-8-70-5-2-007B-20717-16-06	2	51	8	20717	2529.89	1	2	2	1	1	0	0	0	0	0	0	0	0	0	0	0	0	0	0	0	0	0	0	0	0	0	0	0	0	1	1
51-4-30-1-1-012B-25339-07-04	2	51	4	25339	2498.55	1	2	1	1	1	0	0	0	0	0	0	0	0	0	0	0	0	0	0	0	0	0	0	0	0	0	0	0	0	1	0
51-71-30-8-1-010B-16678-08-01	1	51	71	16678	298.88	1	8	2	0	1	1	1	0	0	0	0	0	0	0	0	0	0	0	0	0		0	0	0	0	0	0	0	0	1	0
51-5-30-6-1-010B-25081-10-01	2	51	5	25081	2933.24	1	5	1	4	2	1	0	0	0	0	0	0	0	0	0	0	0	0	0	0	0	0	0	0	0	0	0	0	0	1	0
51-71-20-8-1-008B-26180-17-03	1	51	71	26180	732.53	1	5	2	6	3	1	0	0	0	0	0	0	0	0	0	0	0	0	0	0	0	0	0	0	0	0	0	0	0	0
51-7-70-4-2-008B-20699-02-02	2	51	7	20699	2447.71	1	5	2	2	2	0	1	0	0	0	0	0	0	0	0	0	0	0	0	0	0	0	0	0	0	0	0	0	0	1	0
51-71-31-11-1-001B-27417-07-0	1	51	71	27417	628.73	1	7	2	2	2	0	0	0	0	0	0	0	0	0	0	0	0	0	0	0	0	0	0	0	0	0	0	0	0	0
51-1-30-10-2-004B-20310-19-04	2	51	1	20310	3078.49	1	2	2	2	2	0	0	0	0	0	0	0	0	0	0	0	0	0	0	0	0	0	0	0	0	0	0	0	0	1	0
51-8-30-15-2-001B-20334-03-01	2	51	8	20334	4165.18	1	8	2	0	1	0	0	0	0	0	0	0	0	0	0	0	0	0	0	0	0	0	0	0	0	0	0	0	0	1	0
51-71-31-6-1-010B-27184-C4-02	1	51	71	27184	418.36	1	7	2	4	2	1	0	0	0	0	0	0	0	0	0	0	0	0	0	0	0	0	0	0	0	0	0	0	0	0
51-2-70-16-2-003B-20796-05-03	2	51	2	20796	3229.06	1	4	2	4	2	1	0	0	0	0	0	0	0	0	0	0	0	0	0	0	0	0	0	0	0	0	0	0	0	0
51-7-70-4-2-008B-20699-07-02	2	51	7	20699	2447.71	1	6	2	3	2	1	0	0	0	0	0	0	0	1	0	0	0	0	0	0	0	0	0	0	0	0	0	0	0	1	0
51-71-20-5-1-055B-26043-06-05	1	51	71	26043	502.89	1	8	2	0	1	0	0	0	1	1	0	0	0	0	0	0	0	0	1	1	0	0	0	0	1	0	0	0		0
51-5-30-6-1-010B-25081-19-02	2	51	5	25081	3043.84	1	7	2	0	1	1	0	0	0	0	0	0	0	0	0	0	0	0	0	0	0	0	0	0	0	0	0	0	0	1	0
51-71-10-1-1-104B-25104-C3-03	1	51	71	25104	2164.76	1	3	2	4	2	0	0	0	0	0	0	0	0	0	0	0	0	0	0	0	0	0	0	0	0	0	0	0	0	0
51-8-30-15-2-001B-20334-16-02	2	51	8	20334	4665.3	1	5	2	3	2	0	0	0	0	0	0	0	0	0	0	0	0	0	0	0	0	0	0	0	0	0	0	0	0	1	0
51-71-10-6-1-104B-25584-02-02	1	51	71	25583	524.43	1		2	4	2	0																								0
51-8-30-15-2-001B-20334-C4-01	2	51	8	20334	3155.38	1	5	1	3	2	1	0	0	0	0	0	0	0	0	0	0	0	0	0	0	0	0	0	0	0	0	0	0	0	1	0
51-71-31-8-1-050B-17307-14-01	1	51	71	17307	490.46	1	8	1	2	2	1	0	0	0	0	0	0	0	0	0	0	0	0	0	0	0	0	0	0	0	0	0	0	0	1	1
51-6-10-7-1-011B-25031-10-03	2	51	6	25031	3268.91	1	3	2	4	2	1	1	0	0	0	0	0	0	0	0	1	0	0	0	0	0	0	0	0	0	0	0	0	0	0
51-2-70-16-2-003B-20796-15-04	2	51	2	20796	2537.74	1	3	2	3	2	0	0	0	0	0	0	0	0	0	0	0	0	0	0	0	0	0	0	0	0	0	0	0	0	1	0
51-2-70-16-2-003B-20796-17-01	2	51	2	20796	2328.16	1	7	1	4	2	1	0	0	0	0	0	0	0	0	0	0	0	0	0	0	0	0	0	0	0	0	0	0	0	1	0
51-3-20-4-1-006B-25544-03-07	2	51	3	25544	2195.25	1	3	1	3	2	0	0	0	0	0	0	0	0	0	0	0	0	0	0	0	0	0	0	0	0	0	0	0	0	0
51-71-31-11-1-001B-27417-15-0	1	51	71	27417	1066.55	1	5	1	2	2	1	0	0	0	0	0	0	0	0	0	0	0	0	0	0	0	0	0	0	0	0	0	0	0	0
51-71-20-8-1-015B-26128-07-01	1	51	71	26128	602.63	1	3	2	4	2	0	0	0	0	0	0	0	0	0	0	0	0	0	0	0	0	0	0	0	0	0	0	0	0	1	0
51-71-31-11-1-001B-27417-12-0	1	51	71	27417	890.29	1	5	2	4	2	1	0	0	0	0	0	0	0	0	0	0	0	0	0	0	0	0	0	0	0	0	0	0	0	0
51-2-70-16-2-003B-20796-11-03	2	51	2	20796	5063.71	1	5	1	4	2	1	0	0	0	0	0	0	0	0	0	0	0	0	0	0	0	0	0	0	0	0	0	0	0	0
51-6-10-7-1-011B-25031-08-02	2	51	6	25031	2819.45	1	6	2	3	2	1	0	0	0	0	0	0	0	0	0	0	0	0	0	1	0	0	0	0	0	0	0	0	0	1	0
51-2-30-10-2-013B-20351-11-01	2	51	2	20351	3086.28	1	5	1	6	3	1	0	0	0	0	0	0	0	0	0	0	0	0	0	0	0	0	0	0	0	0	0	0	0	0
51-8-70-5-2-007B-20717-16-08	2	51	8	20717	3624.2	1	2	2	1	1	0	0	0	0	0	0	0	0	0	0	0	0	0	0	0	0	0	0	0	0	0	0	0	0	1	0
51-71-10-8-1-023B-25695-09-03	1	51	71	25689	522.36	1	4	1	4	2	0	0	0	0	1	0	0	0	0	0	0	0	0	0	0	0	0	0	0	0	0	0	0	0	0
51-71-10-5-1-049B-25471-07-01	1	51	71	25471	718.14	1	5	1	4	2	1	0	0	0	0	0	0	0	0	0	0	0	0	0	0	0	0	0	0	0	0	0	0	0	0
51-71-10-3-1-067B-15334-05-01	1	51	71	15334	598.84	1	5	1	6	3	1	0	0	0	0	0	0	0	0	0	0	0	0	0	0	0	0	0	0	0	0	0	0	0	1	0
51-7-30-12-1-004B-25082-C3-01	2	51	7	25082	3086.28	1	6	1	3	2	1	0	0	0	0	0	0	0	0	0	0	0	0	0	0	0	0	0	0	0	0	0	0	0	1	1
51-6-10-7-1-011B-25031-05-02	2	51	6	25031	4747.51	1	4	2	3	2	0	0	0	0	0	0	0	0	0	0	0	0	0	0	0	0	0	0	0	0	0	0	0	0	1	0
51-71-20-8-1-008B-26180-C1-02	1	51	71	26180	455.1	1	7	2	3	2	0	0	0	0	0	0	0	0	0	0	0	0	0	0	0	0	0	0	0	0	0	0	0	0	0
51-71-31-8-1-050B-17307-05-02	1	51	71	17307	616.17	1	5	2	6	3	1	0	0	0	0	0	0	0	0	0	0	0	0	0	0	0	0	0	0	0	0	0	0	0	0
51-71-30-8-1-010B-16678-C3-01	1	51	71	16678	399.81	1	7	1	0	1	1	0	0	0	0	0	0	0	0	0	0	0	0	0	0	0	0	0	0	0	0	0	0	0	1	0
51-71-31-6-1-010B-27184-01-01	1	51	71	27184	365.18	1	8	2	2	2	1	0	0	0	0	0	0	0	0	0	0	0	0	0	0	0	0	0	0	0	0	0	0	0	1	0
51-71-30-8-1-010B-16678-C3-02	1	51	71	16678	748.26	1	7	2	0	1	1	0	0	0	0	0	0	0	0	0	0	0	0	0	0	0	0	0	0	0	0	0	0	0	1	1
51-3-20-4-1-006B-25544-07-02	2	51	3	25544	2091.72	1	5	2	3	2	1	0	0	0	0	0	0	0	0	0	0	0	0	1	1	0	0	0	0	0	0	0	0	0	1	0
51-71-10-8-1-023B-25695-09-01	1	51	71	25689	389.6	1	7	1	4	2	0	1	1	0	0	0	1	0	0	0	1	1	0	1	1	1	0	0	0	1	0	0	0	0	0
51-71-20-3-1-014B-25939-05-01	1	51	71	25939	921.6	1	5	2	5	3	0	0	0	0	0	0	0	0	0	0	0	0	0	0	0	0	0	0	0	0	0	0	0	0	0
51-71-20-8-1-008B-26180-08-04	1	51	71	26180	700.82	1	3	1	3	2	0	0	1	0	0	0	0	0	0	0	0	0	0	0	0	0	0	0	0	0	0	0	0	0	1	0
51-71-31-6-1-010B-27184-11-02	1	51	71	27184	592.41	1	6	2	4	2	1	0	0	0	0	0	0	0	0	0	0	0	0	0	0	0	0	0	0	0	0	0	0	0	0
51-71-30-10-1-018B-16785-12-0	1	51	71	16785	707.8	1	5	2	3	2	0	0	0	0	0	0	0	0	0	0	0	0	0	0	0	0	0	0	0	0	0	0	0	0	0
51-71-30-8-1-010B-16678-19-01	1	51	71	16678	580.84	1	5	1	6	3	1	0	0	0	0	0	0	0	0	0	0	0	0	0	0	0	0	0	0	0	0	0	0	0	0
51-2-30-10-2-013B-20351-17-02	2	51	2	20351	3424.44	1	6	2	4	2	1	0	0	0	0	0	0	0	0	0	0	0	0	0	0	0	0	0	0	0	0	0	0	0	1	1
51-2-70-16-2-003B-20796-18-03	2	51	2	20796	3635.45	1	2	2	2	2	0	0	0	0	0	0	0	0	0	0	0	0	0	0	0	0	0	0	0	0	0	0	0	0	1	0
51-7-30-12-1-004B-25082-19-01	2	51	7	25082	3424.44	1	6	2	4	2	0	0	0	0	0	0	0	0	0	0	0	0	0	0	0	0	0	0	0	0	0	0	0	0	1	0
51-71-10-6-1-104B-25586-06-02	1	51	71	25583	430.08	1	5	2	3	2	1	0	0	0	0	0	0	0	0	0	0	0	0	0	0	0	0	0	0	0	0	0	0	0	1	0
51-2-70-16-2-003B-20796-07-02	2	51	2	20796	2188.81	1	5	2	4	2	1	0	0	0	0	0	0	0	0	0	0	0	0	0	0	0	0	0	0	0	0	0	0	0	1	0
51-71-20-3-1-014B-25939-04-04	1	51	71	25939	854.14	1	2	2	3	2	0	0	0	0	0	0	0	0	0	0	0	0	0	0	0	0	0	0	0	0	0	0	0	0	1	0
51-71-30-10-1-018B-16785-08-0	1	51	71	16785	688.45	1	4	1	4	2	1	0	0	0	0	0	0	0	0	0	0	0	0	0	0	0	0	0	0	0	0	0	0	0	0
51-8-30-15-2-001B-20334-07-03	2	51	8	20334	4601.8	1	2	2	0	1	0	0	0	0	0	0	0	0	0	0	0	0	0	0	0	0	0	0	0	0	0	0	0	0	0
51-71-30-2-1-122B-26390-C1-04	1	51	71	26390	585.41	1	1	2	0	1	0	0	0	0	0	0	0	0	0	0	0	0	0	0	0	0	0	0	0	0	0	0	0	0	0
51-3-50-1-1-007B-26134-10-02	2	51	3	26134	2890.62	1	6	2	2	2	1	1	0	0	0	0	1	0	1	0	1	0	0	0	0	1	0	0	0	0	0	0	0	0	1	1
51-71-30-2-1-030B-16298-C4-01	1	51	71	16298	756.23	1	4	2	6	3	1	0	0	0	0	0	0	0	0	0	0	0	0	0	0	0	0	0	0	0	0	0	0	0	1	0
51-8-30-15-2-001B-20334-06-01	2	51	8	20334	6409.71	1	5	1	3	2	1	0	0	0	0	0	0	0	0	0	0	0	0	0	0	0	0	0	0	0	0	0	0	0	1	1
51-1-30-10-2-004B-20310-06-02	2	51	1	20310	4470.96	1	5	2	3	2	1	0	0	0	0	0	0	0	0	0	0	0	0	1	1	0	0	0	0	0	0	0	0	0	1	0
51-8-30-15-2-001B-20334-04-02	2	51	8	20334	4665.3	1	5	2	3	2	1	0	0	0	0	0	0	0	0	0	0	0	0	0	0	0	0	0	0	0	0	0	0	0	1	0
51-71-30-10-1-018B-16785-14-0	1	51	71	16785	759.28	1	2	2	1	1	0	0	0	0	0	0	0	0	0	0	0	0	0	0	0	0	0	0	0	0	0	0	0	0	1	0
51-2-30-10-2-013B-20351-02-01	2	51	2	20351	6269.35	1	5	1	4	2	0	0	0	0	0	0	0	0	0	0	0	0	0	0	0	0	0	0	0	0	0	0	0	0	1	0
51-3-20-4-1-006B-25544-05-01	2	51	3	25544	2224.89	1	6	1	4	2	0	0	0	0	0	0	0	0	0	0	0	0	0	0	0	0	0	0	0	0	0	0	0	0	1	0
51-71-10-3-1-067B-15334-C3-02	1	51	71	15334	382.5	1	6	2	4	2	1	0	0	0	0	0	0	0	0	0	0	0	0	1	1	0	0	0	0	0	0	0	1	0	1	0
51-71-30-11-1-015B-26902-13-0	1	51	71	26902	1667.86	1	2	1	3	2	0	0	0	0	0	0	0	0	0	0	0	0	0	0	0	0	0	0	0	0	0	0	0	0	0
51-71-10-1-1-104B-25104-11-02	1	51	71	25104	2234.42	1	3	2	4	2	0	0	0	0	0	0	0	0	0	0	0	0	0	0	0	0	0	0	0	0	0	0	0	0	1	0
51-71-10-3-1-067B-15334-12-03	1	51	71	15334	609.91	1	4	1	6	3	0	0	0	0	0	0	0	0	0	0	0	0	0	0	0	0	0	0	0	0	0	0	0	0	0
51-71-20-8-1-015B-26128-15-04	1	51	71	26128	642.1	1	2	1	1	1	0	0	0	0	0	0	0	0	0	0	0	0	0	0	0	0	0	0	0	0	0	0	0	0	0
51-1-20-13-1-005B-25057-19-03	2	51	1	25057	2749.21	1	3	2	3	2	0	0	0	0	0	0	0	0	0	0	0	0	0	0	0	0	0	0	0	0	0	0	0	0	1	0
51-71-10-2-1-054B-25233-03-02	1	51	71	25233	634.5	1	4	2	4	2	0	0	0	0	0	0	0	0	0	0	0	0	0	0	0	0	0	0	0	0	0	0	0	0	0
51-6-10-7-1-011B-25031-09-05	2	51	6	25031	4682.89	1	1	2	0	1	0	0	0	0	0	0	0	0	0	0	0	0	0	0	0	0	0	0	0	0	0	0	0	0	0
51-2-30-10-2-013B-20351-16-02	2	51	2	20351	2709.96	1	6	2	3	2	1	0	0	0	0	0	0	0	0	0	0	0	0	0	0	0	0	0	0	0	0	0	0	0	1	0
51-71-20-8-1-008B-26180-02-04	1	51	71	26180	800.6	1	1	1	0	1	0	0	0	0	0	0	0	0	0	0	0	0	0	0	0	0	0	0	0	0	0	0	0	0	0
51-71-20-3-1-014B-25939-09-01	1	51	71	25939	554.46	1	8	1	2	2	0	0	0	0	0	0	0	0	0	0	0	0	0	0	0	0	0	0	0	0	0	0	0	0	0
51-6-40-24-2-008B-20364-19-01	2	51	6	20364	2959.01	1	6	1	2	2	1	0	0	0	0	0	0	0	0	0	0	0	0	0	0	0	0	0	0	0	0	0	0	0	1	0
51-71-10-6-1-104B-25590-10-01	1	51	71	25583	354.66	1	6	1	4	2	1	0	0	0	0	0	0	0	0	0	0	0	0	0	0	0	0	0	0	0	0	0	0	0	0
51-2-70-16-2-003B-20796-16-01	2	51	2	20796	2492.76	1	5	1	0	1	0	0	0	0	0	0	0	0	0	0	0	0	0	0	0	0	0	0	0	0	0	0	0	0	1	0
51-7-70-4-2-008B-20699-C2-03	2	51	7	20699	2837.9	1	2	2	1	1	0	0	0	0	0	0	0	0	0	0	0	0	0	0	0	0	0	0	0	0	0	0	0	0	1	1
51-6-10-7-1-011B-25031-17-03	2	51	6	25031	2959	1	2	1	2	2	0	0	1	0	1	0	0	0	0	0	0	0	1	0	0	0	0	0	0	0	0	0	0	0	1	0
51-6-10-7-1-011B-25031-02-02	2	51	6	25031	4747.51	1	5	2	6	3	1	0	0	0	0	0	0	0	0	0	0	0	0	0	0	0	0	0	0	0	0	0	0	0	0
51-7-30-12-1-004B-25082-20-04	2	51	7	25082	3997.89	1	3	2	4	2	0	0	0	0	0	0	0	0	0	0	0	0	0	0	0	0	0	0	0	0	0	0	0	0	0
51-71-30-2-1-030B-16298-15-01	1	51	71	16298	887.62	1	5	1	3	2	1	0	0	0	0	0	0	0	0	0	0	0	0	0	0	0	0	0	0	0	0	0	0	1	1	0
51-8-70-5-2-007B-20717-19-03	2	51	8	20717	2290.05	1	3	1	3	2	0	0	0	0	0	0	0	0	0	0	0	0	0	0	0	0	0	0	0	0	0	0	0	0	1	0
51-8-30-15-2-001B-20334-05-02	2	51	8	20334	4087.39	1	3	2	3	2	0	0	0	0	0	0	0	0	0	0	0	0	0	0	0	0	0	0	0	0	0	0	0	0	1	0
51-7-30-12-1-004B-25082-15-01	2	51	7	25082	3086.28	1	5	1	4	2	1	0	0	0	0	0	0	0	0	0	0	0	0	0	0	0	0	0	0	0	0	0	0	0	1	1
51-6-40-24-2-008B-20364-01-06	2	51	6	20364	2726.81	1	2	1	2	2	0	0	0	0	0	0	0	0	0	0	0	0	0	0	0	0	0	0	0	0	0	0	0	0	0
51-71-10-5-1-049B-25471-09-02	1	51	71	25471	681.4	1	4	2	3	2	0	0	0	0	0	0	0	0	0	0	0	0	0	0	0	0	0	0	0	0	0	0	0	0	1	0
51-6-40-24-2-008B-20364-12-06	2	51	6	20364	4315.42	1	2	2	2	2	0	1	1	1	1	0	0	0	0	0	0	0	0	0	0	0	0	0	0	0	0	0	0	0	0
51-71-10-3-1-067B-15334-06-05	1	51	71	15334	552.81	1	3	2	4	2	0	0	0	0	0	0	0	0	0	0	0	0	0	0	0	0	0	0	0	0	0	0	0	0	0
51-71-31-11-1-001B-27417-C1-0	1	51	71	27417	734.15	1	7	1	5	3	1	0	0	0	0	0	0	0	0	0	0	0	0	0	0	0	0	0	0	0	0	0	0	0	0
51-1-20-13-1-005B-25057-15-04	2	51	1	25057	3938.4	1	1	2	0	1	0	0	0	0	0	0	0	0	0	0	0	0	0	0	0	0	0	0	0	0	0	0	0	0	0
51-71-31-2-1-018B-27077-11-03	1	51	71	27077	616.81	1	1	1	0	1	0	0	0	0	0	0	0	0	0	0	0	0	0	0	0	0	0	0	0	0	0	0	0	0	0
51-71-10-5-1-011B-25433-09-01	1	51	71	25433	469.74	1	4	1	4	2	1	0	0	0	0	0	0	0	0	0	0	0	0	0	0	0	0	0	0	0	0	0	0	0	0
51-3-50-1-1-007B-26134-04-01	2	51	3	26134	3416.16	1	8	2	2	2	1	0	0	0	0	0	0	0	0	0	0	0	0	0	0	0	0	0	0	0	0	0	0	0	1	0
51-6-40-24-2-008B-20364-11-03	2	51	6	20364	2726.81	1	3	1	2	2	0	0	0	0	0	0	0	0	0	0	0	0	0	0	0	0	0	0	0	0	0	0	0	0	0
51-2-30-10-2-013B-20351-20-03	2	51	2	20351	6269.35	1	4	1	6	3	1	0	0	0	0	0	0	0	0	0	0	0	0	0	0	0	0	0	0	0	0	0	0	0	0
51-71-20-8-1-015B-26128-08-04	1	51	71	26128	622.02	1	3	2	4	2	0	0	0	0	0	0	0	0	0	0	0	0	0	0	0	0	0	0	0	0	0	0	0	0	1	1
51-3-50-1-1-007B-26134-11-03	2	51	3	26134	3033.7	1	3	1	4	2	0	0	0	0	0	0	0	0	0	0	1	0	0	0	0	0	0	0	0	0	0	0	0	0	0
51-71-10-5-1-011B-25433-19-03	1	51	71	25433	478.43	1	3	1	6	3	1	0	0	1	0	0	0	0	0	0	0	0	0	0	0	0	0	0	0	0	0	0	0	0	1	0
51-7-30-12-1-004B-25082-08-01	2	51	7	25082	3954.99	1	7	1	2	2	0	0	0	0	0	0	0	0	0	0	0	0	0	0	0	0	0	0	0	0	0	0	0	0	1	0
51-8-70-5-2-007B-20717-11-04	2	51	8	20717	2529.89	1	3	2	3	2	0	0	0	0	0	0	0	0	0	0	0	0	0	0	0	0	0	0	0	0	0	0	0	0	1	0
51-71-10-3-1-067B-15334-20-03	1	51	71	15334	609.91	1	4	1	6	3	0	0	0	0	0	0	0	0	0	0	0	0	0	0	0	0	0	0	0	0	0	0	0	0	1	1
51-71-10-5-1-049B-25471-C2-01	1	51	71	25471	675.03	1	4	1	6	3	1	0	0	0	0	0	0	0	0	0	0	0	0	0	0	0	0	0	0	0	0	0	0	0	1	0
51-71-30-10-1-018B-16785-09-0	1	51	71	16785	707.8	1	5	2	4	2	1	0	0	0	0	0	0	0	0	0	0	0	0	0	0	0	0	0	0	0	0	0	0	0	0
51-71-10-2-1-054B-25233-01-05	1	51	71	25233	383.22	1	8	2	2	2	1	0	0	0	0	0	0	0	0	0	0	0	0	1	1	0	0	0	0	0	0	0	0	0	1	0
51-1-30-10-2-004B-20310-06-03	2	51	1	20310	3078.49	1	3	2	4	2	0	0	0	0	0	0	0	0	0	0	0	1	0	0	0	0	0	0	0	0	0	0	0	0	1	1
51-8-30-15-2-001B-20334-18-02	2	51	8	20334	2770.63	1	6	2	4	2	1	0	0	0	0	0	0	0	0	0	0	0	0	0	0	0	0	0	0	0	0	0	0	0	1	0
51-71-10-5-1-049B-25471-01-01	1	51	71	25471	681.4	1	4	2	4	2	1	0	0	0	0	0	0	0	0	0	0	0	0	0	0	0	0	0	0	0	0	0	0	0	1	1
51-71-10-5-1-049B-25471-18-01	1	51	71	25471	611.84	1	4	2	4	2	1	0	0	0	0	0	0	0	0	0	0	0	0	0	0	0	0	0	0	0	0	0	0	0	1	0
51-1-30-10-2-004B-20310-01-04	2	51	1	20310	3078.49	1	3	2	3	2	0	0	0	0	0	0	0	0	0	0	0	0	0	0	0	0	0	0	0	0	0	0	0	0	1	0
51-71-10-5-1-011B-25433-09-02	1	51	71	25433	482.94	1	4	2	3	2	0	0	0	0	0	0	0	0	0	0	0	0	0	0	0	0	0	0	0	0	0	0	0	0	1	0
51-71-10-5-1-011B-25433-01-02	1	51	71	25433	300.04	1	7	2	4	2	0	1	0	0	0	0	0	0	0	0	1	0	0	0	0	1	0	0	0	0	0	0	0	0	1	1
51-71-10-6-1-104B-25583-01-04	1	51	71	25583	467.72	1	2	1	2	2	0	0	0	0	0	0	0	0	0	0	0	0	0	0	0	0	0	0	0	0	0	0	0	0	1	0
51-71-30-2-1-122B-26390-02-02	1	51	71	26390	545.72	1	4	2	6	3	0	0	0	0	0	0	0	0	0	0	0	0	0	0	0	0	0	0	0	0	0	0	0	0	0
51-6-40-24-2-008B-20364-09-03	2	51	6	20364	2726.81	1	3	1	4	2	0	0	0	0	0	0	0	0	0	0	0	0	0	0	0	0	0	0	0	0	0	0	0	0	0
51-2-70-16-2-003B-20796-04-01	2	51	2	20796	2492.76	1	6	1	3	2	1	0	0	0	0	0	0	0	0	0	0	0	0	0	0	0	0	0	0	0	0	0	0	0	1	0
51-7-30-12-1-004B-25082-14-04	2	51	7	25082	3141.96	1	2	2	2	2	0	0	0	0	0	0	0	0	0	0	0	0	0	0	0	0	0	0	0	0	0	0	0	0	0
51-71-31-2-1-018B-27077-02-01	1	51	71	27077	548.94	1	4	1	4	2	1	0	0	1	0	0	0	0	0	0	1	0	0	0	0	0	0	0	0	0	0	0	0	0	1	1
51-6-10-7-1-011B-25031-19-03	2	51	6	25031	4159.42	1	3	2	6	3	1	0	0	0	0	0	0	0	0	0	0	0	0	0	0	0	0	0	0	0	0	0	0	0	1	0
51-71-31-6-1-010B-27184-C4-03	1	51	71	27184	644.24	1	3	1	4	2	0	0	0	1	0	0	0	0	0	0	0	0	0	0	0	0	0	0	0	0	0	0	0	0	1	0
51-71-30-10-1-018B-16785-16-0	1	51	71	16785	439.74	1	6	2	4	2	1	0	0	0	0	0	0	0	0	0	0	0	0	0	0	0	0	0	0	0	0	0	0	0	0
51-71-10-1-1-104B-25104-C4-06	1	51	71	25104	1307.44	1	8	2	3	2	0	0	0	0	0	0	0	0	0	0	1	0	0	0	1	0	0	0	0	0	0	0	0	0	1	1
51-71-10-5-1-011B-25433-05-01	1	51	71	25433	478.43	1	4	1	3	2	1	0	0	0	0	0	0	0	0	0	0	0	0	0	0	0	0	0	0	0	0	0	0	0	1	0
51-1-30-10-2-004B-20310-19-02	2	51	1	20310	2655.21	1	5	2	2	2	1	0	0	0	0	0	0	0	0	0	0	0	0	0	0	0	0	0	0	0	0	0	0	0	1	2
51-6-10-7-1-011B-25031-01-03	2	51	6	25031	3268.91	1	3	2	4	2	1	0	0	0	0	0	0	0	0	0	0	0	0	0	0	0	0	0	0	0	0	0	0	0	1	0
51-71-10-5-1-011B-25433-19-01	1	51	71	25433	508.98	1	6	1	4	2	1	0	0	0	0	0	0	0	0	0	0	0	0	0	0	0	0	0	0	0	0	0	0	0	0
51-3-20-4-1-006B-25544-18-02	2	51	3	25544	2195.25	1	3	1	4	2	0	0	0	0	0	0	0	0	0	0	0	0	0	0	0	0	0	0	0	0	0	0	0	0	1	0
51-71-31-8-1-050B-17307-19-01	1	51	71	17307	599.33	1	4	1	3	2	1	0	0	0	0	0	0	0	0	0	0	0	0	0	0	0	0	0	0	0	0	0	0	0	1	1
51-71-31-11-1-001B-27417-07-0	1	51	71	27417	984.33	1	5	1	4	2	1	0	0	0	0	0	0	0	0	0	0	0	0	0	0	0	0	0	0	0	0	0	0	0	0
51-71-10-3-1-067B-15334-09-03	1	51	71	15334	552.81	1	3	2	4	2	0	0	0	0	0	0	0	0	0	0	1	0	0	0	0	0	0	0	0	0	0	0	0	0	1	0
51-3-20-4-1-006B-25544-05-02	2	51	3	25544	2643.2	1	6	2	2	2	1	0	0	0	0	0	0	0	0	0	0	0	0	0	0	0	0	0	0	0	0	0	0	0	1	0
51-71-10-5-1-049B-25471-05-02	1	51	71	25471	681.4	1	5	2	6	3	0	0	0	0	0	0	0	0	0	0	0	0	0	0	0	0	0	0	0	0	0	0	0	0	1	0
51-71-31-8-1-050B-17307-19-02	1	51	71	17307	553.27	1	4	2	2	2	0	0	0	0	0	0	0	0	0	0	0	0	0	0	0	0	0	0	0	0	0	0	0	0	1	0
51-1-30-10-2-004B-20310-12-01	2	51	1	20310	2824.25	1	6	1	4	2	1	0	0	0	0	0	0	0	0	0	0	0	0	0	0	0	0	0	0	0	0	0	0	0	1	0
51-71-30-4-1-013B-26499-08-03	1	51	71	26499	300.32	1	2	2	2	2	0	1	1	1	1	0	0	0	0	0	1	0	0	0	0	0	0	0	0	1	0	0	0	0	0
51-71-31-6-1-010B-27184-02-01	1	51	71	27184	418.36	1	6	2	6	3	1	0	0	0	0	0	0	0	0	0	0	0	0	0	0	0	0	0	0	0	0	0	0	0	0
51-3-20-4-1-006B-25544-14-02	2	51	3	25544	3085.82	1	3	2	4	2	0	0	0	0	0	0	0	0	0	0	0	0	0	0	0	0	0	0	0	0	0	0	0	0	1	0
51-71-20-5-1-055B-26043-18-01	1	51	71	26043	977.31	1	6	1	4	2	1	0	0	0	0	0	0	0	0	0	0	0	0	0	0	0	0	0	0	0	0	0	0	0	0
51-71-30-2-1-122B-26390-15-01	1	51	71	26390	395.89	1	7	1	6	3	1	0	0	0	0	0	0	0	0	0	0	0	0	0	0	0	0	0	0	0	0	0	0	0	1	0
51-8-30-15-2-001B-20334-09-04	2	51	8	20334	3212.3	1	3	2	4	2	0	1	0	0	0	0	0	0	0	0	1	0	0	0	0	0	0	0	0	0	0	0	0	0	1	0
51-5-30-6-1-010B-25081-14-01	2	51	5	25081	5958.47	1	5	1	4	2	1	0	0	0	0	0	0	0	0	0	0	0	0	0	0	0	0	0	0	0	0	0	0	0	0
51-71-31-1-1-058B-27009-C4-03	1	51	71	27009	715.09	1	2	1	2	2	0	0	0	0	0	0	0	0	1	0	0	0	0	0	0	1	0	0	0	0	0	0	0	0	1	0
51-71-30-8-1-010B-16678-16-03	1	51	71	16678	545.97	1	3	1	4	2	0	0	0	0	0	0	0	0	0	0	0	0	0	0	0	0	0	0	0	0	0	0	0	0	0
51-71-30-2-1-122B-26390-16-01	1	51	71	26390	328.32	1	8	1	3	2	1	0	0	0	0	0	0	0	0	0	0	0	0	0	0	0	0	0	0	0	0	0	0	0	0
51-71-20-8-1-015B-26128-18-01	1	51	71	26128	602.63	1	3	2	4	2	0	0	0	0	0	0	0	0	0	0	1	0	0	0	0	0	0	0	0	0	0	0	0	0	1	0
51-1-30-10-2-004B-20310-20-06	2	51	1	20310	4410.1	1	1	2	0	1	0	0	0	0	0	0	0	0	0	0	0	0	0	0	0	0	0	0	0	0	0	0	0	0	1	0
51-71-30-11-1-015B-26902-17-0	1	51	71	26902	1743.31	1	4	2	4	2	1	0	0	0	0	0	0	0	0	0	0	0	0	0	0	0	0	0	0	0	0	0	0	0	0
51-8-70-5-2-007B-20717-11-05	2	51	8	20717	2290.05	1	3	1	2	2	0	0	0	0	0	0	0	0	0	0	0	0	0	0	0	0	0	0	0	0	0	0	0	0	0
51-1-30-10-2-004B-20310-20-05	2	51	1	20310	4410.1	1	2	2	1	1	0	0	0	0	0	0	0	0	0	0	0	0	0	0	0	0	0	0	0	0	0	0	0	0	1	0
51-71-30-11-1-015B-26902-05-0	1	51	71	26902	1727.02	1	4	1	4	2	1	0	0	0	0	0	0	0	0	0	0	0	0	0	0	0	0	0	0	0	0	0	0	0	1	0
51-2-30-10-2-013B-20351-19-01	2	51	2	20351	6269.35	1	4	1	4	2	1	0	0	0	0	0	0	0	0	0	0	0	0	0	0	0	0	0	0	0	0	0	0	0	1	0
51-2-70-16-2-003B-20796-08-03	2	51	2	20796	2297.15	1	3	1	4	2	0	0	0	0	0	0	0	0	0	0	0	0	0	0	0	0	0	0	0	0	0	0	0	0	1	0
51-71-31-6-1-010B-27184-C1-01	1	51	71	27184	667.09	1	3	1	4	2	0	0	0	0	0	0	0	0	0	0	0	0	0	0	0	0	0	0	0	0	0	0	0	0	1	0
51-1-20-13-1-005B-25057-01-01	2	51	1	25057	2522.18	1	6	1	4	2	1	0	0	0	0	0	0	0	0	0	0	0	0	0	0	0	0	0	0	0	0	0	0	0	1	1
51-8-70-5-2-007B-20717-16-03	2	51	8	20717	2182.05	1	5	2	2	2	1	0	0	0	0	0	0	0	0	0	0	0	0	0	0	0	0	0	0	0	0	0	0	0	1	1
51-4-30-1-1-012B-25339-05-02	2	51	4	25339	2813.54	1	8	2	4	2	0	0	0	0	0	0	0	0	0	0	0	0	0	0	0	0	0	0	0	0	0	0	0	0	1	0
51-71-20-5-1-055B-26043-04-02	1	51	71	26043	1259.01	1	7	2	0	1	0	0	0	0	0	0	0	0	0	0	0	0	0	1	1	0	0	0	0	1	0	0	0	0	1	0
51-3-50-1-1-007B-26134-20-01	2	51	3	26134	3074.65	1	6	1	4	2	1	0	0	0	0	0	0	0	0	0	0	0	0	0	0	0	0	0	0	0	0	0	0	0	1	0
51-6-40-24-2-008B-20364-07-02	2	51	6	20364	4374.97	1	4	2	0	1	1	0	0	0	0	0	0	0	0	0	0	0	0	0	0	0	0	0	0	0	0	0	0	0	0
51-71-10-5-1-049B-25471-11-01	1	51	71	25471	611.84	1	3	2	4	2	0	0	0	0	0	0	0	0	0	0	0	0	0	0	0	0	0	0	0	0	0	0	0	0	1	0
51-71-20-3-1-014B-25939-17-03	1	51	71	25939	881.71	1	2	1	3	2	0	0	0	0	0	0	0	0	0	0	0	0	0	0	0		0	0	0	0	0	0	0	0	0
51-71-20-3-1-014B-25939-04-02	1	51	71	25939	810.77	1	6	2	4	2	1	0	0	0	0	0	0	0	0	0	0	0	0	0	0	0	0	0	0	0	0	0	0	0	0
51-6-10-7-1-011B-25031-14-03	2	51	6	25031	2959	1	2	1	2	2	0	1	0	0	0	0	0	0	0	0	0	0	0	0	0	0	0	0	0	0	0	0	0	0	0
51-71-10-3-1-067B-15334-C1-01	1	51	71	15334	490.06	1	7	1	4	2	0	0	0	0	0	0	0	0	0	0	0	0	0	0	0	0	0	0	0	0	0	0	0	0	1	0
51-71-20-1-1-009B-15802-C1-02	1	51	71	15802	473.21	1	5	2	6	3	1	0	0	0	0	0	0	0	0	0	0	0	0	0	0	0	0	0	0	0	0	0	0	0	0
51-3-20-4-1-006B-25544-07-01	2	51	3	25544	2224.89	1	6	1	4	2	1	0	0	0	0	0	0	0	0	0	0	0	0	1	0	0	0	0	0	0	0	0	0	0	1	0
51-71-10-5-1-049B-25471-12-01	1	51	71	25471	662.78	1	5	1	5	3	1	0	0	0	0	0	0	0	0	0	0	0	0	0	0	0	0	0	0	0	0	0	0	0	1	0
51-71-31-11-1-001B-27417-09-0	1	51	71	27417	1011.99	1	5	2	4	2	0	0	0	0	0	0	0	0	0	0	0	0	0	0	0	0	0	0	0	0	0	0	0	0	0
51-71-10-2-1-054B-25233-13-01	1	51	71	25233	512.63	1	7	1	2	2	1	0	0	0	0	0	0	0	0	0	0	0	0	0	0	0	0	0	0	0	0	0	0	0	1	0
51-71-30-11-1-015B-26902-C4-0	1	51	71	26902	1615.7	1	3	2	4	2	0	0	0	0	0	0	0	0	0	0	0	0	0	0	0	0	0	0	0	0	0	0	0	0	1	0
51-6-40-24-2-008B-20364-06-04	2	51	6	20364	2726.81	1	2	1	1	1	0	0	0	0	0	0	0	0	0	0	0	0	0	0	0	0	0	0	0	0	0	0	0	0	0
51-71-20-5-1-055B-26043-11-01	1	51	71	26043	672.72	1	6	1	5	3	1	0	0	0	0	0	0	0	0	0	0	0	0	0	0	0	0	0	0	0	0	0	0	0	0
51-8-30-15-2-001B-20334-19-03	2	51	8	20334	3212.3	1	3	2	6	3	0	0	0	0	0	0	0	0	0	0	0	0	0	0	0	0	0	0	0	0	0	0	0	0	1	0
51-71-20-3-1-014B-25939-08-05	1	51	71	25939	881.71	1	2	1	2	2	0	0	0	0	0	0	0	0	0	0	0	0	0	0	0	0	0	0	0	0	0	0	0	0	0
51-71-30-2-1-122B-26390-02-03	1	51	71	26390	585.41	1	2	2	2	2	0	0	0	0	0	0	0	0	0	0	0	0	0	0	0	0	0	0	0	0	0	0	0	0	0
51-71-31-1-1-058B-27009-13-05	1	51	71	27009	692.73	1	3	2	3	2	0	0	0	0	0	0	0	0	0	0	0	0	0	0	0	0	0	0	0	0	0	0	0	0	0
51-1-20-13-1-005B-25057-14-01	2	51	1	25057	2700.5	1	6	1	4	2	1	0	0	0	0	0	0	0	0	0	0	0	0	0	0	0	0	0	0	0	0	0	0	0	0
51-3-20-4-1-006B-25544-13-02	2	51	3	25544	3085.82	1	3	2	4	2	0	0	0	0	0	0	0	0	0	0	0	0	0	0	0	0	0	0	0	0	0	0	0	0	1	0
51-71-10-5-1-011B-25433-06-01	1	51	71	25433	508.98	1	6	1	4	2	1	0	0	1	0	0	0	0	0	0	0	0	0	0	0	0	0	0	0	0	0	0	0	0	1	0
51-71-31-11-1-001B-27417-18-0	1	51	71	27417	1066.55	1	6	1	4	2	1	0	0	0	0	0	0	0	0	0	0	0	0	0	0	0	0	0	0	0	0	0	0	0	0
51-71-30-10-1-018B-16785-18-0	1	51	71	16785	701.18	1	4	1	6	3	1	0	0	0	0	0	0	0	0	0	0	0	0	0	0	0	0	0	0	0	0	0	0	0	0
51-1-30-10-2-004B-20310-02-03	2	51	1	20310	4061.37	1	4	1	4	2	1	0	0	0	0	0	0	0	0	0	0	0	0	0	0	0	0	0	0	0	0	0	0	0	1	1
51-71-10-3-1-067B-15334-12-04	1	51	71	15334	552.81	1	3	2	4	2	0	0	0	0	0	0	0	0	0	0	0	0	0	0	0	0	0	0	0	0	0	0	0	0	1	0
51-4-30-1-1-012B-25339-13-05	2	51	4	25339	3981.83	1	8	1	2	2	0	0	0	0	0	0	0	0	0	0	0	0	0	0	0	0	0	0	0	0	0	0	0	0	1	0
51-71-10-6-1-104B-25593-14-01	1	51	71	25583	438.97	1	3	2	4	2	1	0	1	0	0	1	0	0	0	1	0	0	0	0	0	0	0	0	0	0	0	0	0	0	1	1
51-3-50-1-1-007B-26134-09-02	2	51	3	26134	4345.57	1	8	2	0	1	0	0	0	0	0	0	0	0	0	0	0	0	0	0	0	0	0	0	0	0	0	0	0	0	0
51-71-10-3-1-067B-15334-11-01	1	51	71	15334	648.86	1	6	1	6	3	1	0	0	0	0	0	0	0	0	0	1	0	0	0	0	0	0	0	0	0	0	0	0	0	1	0
51-71-10-1-1-104B-25104-12-01	1	51	71	25104	2344.99	1	4	1	4	2	1	0	0	0	0	0	0	0	0	0	0	0	0	0	0	0	0	0	0	0	0	0	0	0	1	0
51-6-10-7-1-011B-25031-17-02	2	51	6	25031	2959	1	3	1	3	2	0	0	1	0	0	0	0	0	0	0	0	0	0	1	0	0	0	0	0	1	0	0	0	0	1	0
51-2-30-10-2-013B-20351-19-03	2	51	2	20351	6610.56	1	2	1	1	1	0	0	0	0	0	0	0	0	0	0	0	0	0	0	0	0	0	0	0	0	0	0	0	0	0
51-71-30-8-1-010B-16678-19-04	1	51	71	16678	527.27	1	2	1	2	2	0	0	0	0	0	0	0	0	0	0	0	0	0	0	0	0	0	0	0	0	0	0	0	0	0
51-3-50-1-1-007B-26134-15-03	2	51	3	26134	3351.42	1	2	2	3	2	0	0	0	0	0	0	0	0	0	0	0	0	0	0	0	0	0	0	0	0	0	0	0	0	1	0
51-71-30-10-1-018B-16785-C1-0	1	51	71	16785	439.74	1	7	2	4	2	1	0	0	0	0	0	0	0	0	0	0	0	0	0	0	0	0	0	0	0	0	0	0	0	0
51-71-10-3-1-067B-15334-11-05	1	51	71	15334	672.88	1	2	1	2	2	0	0	0	0	0	0	0	0	0	0	0	0	0	0	0	0	0	0	0	0	0	0	0	0	1	0
51-71-30-11-1-015B-26902-13-0	1	51	71	26902	1743.31	1	4	2	4	2	0	0	0	0	0	0	0	0	0	0	0	0	0	0	0	0	0	0	0	0	0	0	0	0	1	0
51-71-20-1-1-009B-15802-11-06	1	51	71	15802	376.66	1	7	1	4	2	0	0	0	0	0	0	0	0	0	0	0	0	0	0	0	0	0	0	0	0	0	0	0	0	0
51-7-30-12-1-004B-25082-20-03	2	51	7	25082	4145.11	1	3	1	4	2	0	0	0	0	0	0	0	0	0	0	0	0	0	0	0	0	0	0	0	0	0	0	0	0	0
51-6-40-24-2-008B-20364-07-01	2	51	6	20364	6010.82	1	5	1	0	1	1	0	0	0	0	0	0	0	0	0	0	0	0	0	0	0	0	0	0	0	0	0	0	0	0
51-71-30-4-1-013B-26499-10-03	1	51	71	26499	321.01	1	4	1	6	3	1	0	0	0	0	0	0	0	0	0	0	0	0	0	0	0	0	0	0	0	0	0	0	0	0
51-2-70-16-2-003B-20796-08-01	2	51	2	20796	2328.16	1	6	1	4	2	1	0	0	0	0	0	0	0	0	0	0	0	0	0	0	0	0	0	0	0	0	0	0	0	1	0
51-4-30-1-1-012B-25339-15-02	2	51	4	25339	3008.38	1	6	2	3	2	1	0	0	0	0	0	0	0	0	0	0	0	0	0	0	0	0	0	0	0	0	0	0	0	1	0
51-71-31-11-1-001B-27417-02-0	1	51	71	27417	608.84	1	8	1	4	2	1	0	0	0	0	0	0	0	0	0	0	0	0	0	0	0	0	0	0	0	0	0	0	0	1	0
51-1-30-10-2-004B-20310-10-03	2	51	1	20310	4061.37	1	3	1	4	2	1	0	0	0	0	0	0	0	0	0	0	0	0	0	0	0	0	0	0	0	0	0	0	0	1	0
51-8-70-5-2-007B-20717-05-01	2	51	8	20717	2320.96	1	7	1	6	3	0	0	0	0	0	0	0	0	0	0	0	0	0	0	0	0	0	0	0	0	0	0	0	0	1	0
51-71-30-10-1-018B-16785-18-0	1	51	71	16785	439.74	1	6	2	4	2	1	0	0	0	0	0	0	0	0	0	0	0	0	0	0	0	0	0	0	0	0	0		0	1	0
51-71-10-5-1-011B-25433-10-01	1	51	71	25433	508.98	1	5	1	4	2	1	0	0	0	0	0	0	0	0	0	0	0	0	0	0	0	0	0	0	0	0	0	0	0	0
51-4-30-1-1-012B-25339-19-05	2	51	4	25339	3512.16	1	4	2	4	2	0	0	0	0	0	0	0	0	0	0	0	0	0	0	0	0	0	0	0	0	0	0	0	0	1	0
51-5-30-6-1-010B-25081-12-02	2	51	5	25081	2575.58	1	5	2	3	2	1	0	0	0	0	0	0	0	0	0	0	0	0	0	0	0	0	0	0	0	0	0	0	0	0
51-2-70-16-2-003B-20796-15-02	2	51	2	20796	2188.81	1	6	2	2	2	0	0	0	0	0	0	0	0	0	0	0	0	0	0	0	0	0	0	0	0	0	0	0	0	0
51-1-30-10-2-004B-20310-15-02	2	51	1	20310	3355.26	1	6	2	0	1	1	0	1	0	0	0	0	0	0	0	0	0	0	0	0	0	0	0	0	0	0	0	0	0	1	0
51-71-10-5-1-049B-25471-07-03	1	51	71	25471	651.91	1	3	1	4	2	0	0	0	0	0	0	0	0	0	0	0	0	0	0	0	0	0	0	0	0	0	0	0	0	0
51-1-30-10-2-004B-20310-20-03	2	51	1	20310	2786.63	1	2	1	2	2	0	0	0	0	0	0	0	0	0	0	0	0	0	0	0	0	0	0	0	0	0	0	0	0	0
51-71-30-4-1-013B-26499-10-04	1	51	71	26499	321.01	1	3	1	4	2		0	0	0	0	0	0	0	0	0	0	0	0	0	0	0	0	0	0	0	0	0	0	0	1	0
51-71-20-1-1-009B-15802-13-02	1	51	71	15802	424.9	1	4	2	4	2	1	0	0	0	0	0	0	0	0	0	0	0	0	0	0	0	0	0	0	0	0	0	0	0	1	0
51-71-10-5-1-011B-25433-04-01	1	51	71	25433	478.43	1	3	1	4	2	1	0	0	0	0	0	0	0	0	0	0	0	0	0	0	0	0	0	0	0	0	0	0	0	1	1
51-4-30-1-1-012B-25339-20-01	2	51	4	25339	2711.31	1	5	1	4	2	1	0	0	0	0	0	0	0	0	0	0	0	0	0	0	0	0	0	0	0	0	0	0	0	0
51-71-30-8-1-010B-16678-17-02	1	51	71	16678	545.97	1	4	1	5	3	1	0	0	0	0	0	0	0	0	0	0	0	0	0	0	0	0	0	0	0	0	0	0	0	1	0
51-71-10-1-1-104B-25104-11-01	1	51	71	25104	2120.96	1	5	2	3	2	0	0	0	0	0	0	0	0	0	0	0	0	0	0	0	0	0	0	0	0	0	0	0	0	1	0
51-2-30-10-2-013B-20351-01-01	2	51	2	20351	2882.49	1	7	1	4	2	1	0	0	0	0	0	0	0	0	0	0	0	0	0	0	0	0	0	0	0	0	0	0	0	1	0
51-7-30-12-1-004B-25082-20-01	2	51	7	25082	2882.49	1	7	1	6	3	1	0	0	0	0	0	0	0	0	0	0	0	0	0	0	0	0	0	0	0	0	0	0	0	1	1
51-7-30-12-1-004B-25082-04-03	2	51	7	25082	6610.56	1	2	1	1	1	0	1	0	0	0	0	0	0	0	0	0	0	0	0	0	0	0	0	0	0	0	0	0	0	0
51-2-70-16-2-003B-20796-10-05	2	51	2	20796	3290.52	1	8	2	0	1	0	0	0	0	0	0	0	0	0	0	0	0	0	0	0	0	0	0	0	0	0	0	0	0	1	0
51-2-70-16-2-003B-20796-05-01	2	51	2	20796	2328.16	1	6	1	3	2	1	0	0	0	0	0	0	0	0	0	0	0	0	0	0	0	0	0	0	0	0	0	0	0	1	0
51-71-31-1-1-058B-27009-03-02	1	51	71	27009	747.44	1	4	2	4	2	1	0	0	0	0	0	0	0	0	0	0	0	0	0	0	0	0	0	0	0	0	0	0	0	1	1
51-5-30-6-1-010B-25081-16-06	2	51	5	25081	3254.63	1	7	2	1	1	0	0	0	0	0	1	0	0	0	0	0	0	0	0	0	0	0	0	0	0	0	0	0	0	1	0
51-5-30-6-1-010B-25081-C2-01	2	51	5	25081	2933.24	1	5	1	3	2	1	0	0	0	0	0	0	0	0	0	0	0	0	0	0	0	0	0	0	0	0	0	0	0	1	2
51-71-10-5-1-011B-25433-C4-02	1	51	71	25433	482.94	1	4	2	4	2	0	0	0	0	0	0	0	0	0	0	0	0	0	0	0	0	0	0	0	0	0	0	0	0	0
51-71-10-1-1-104B-25104-C1-01	1	51	71	25104	2388.36	1	4	1	4	2	1	0	0	0	0	0	0	0	0	0	0	0	0	0	0	0	0	0	0	0	0	0	0	0	1	0
51-71-20-8-1-015B-26128-14-01	1	51	71	26128	602.63	1	3	2	4	2	0	0	0	0	0	0	0	0	0	0	0	0	0	0	0	0	0	0	0	0	0	0	0	0	1	0
51-5-30-6-1-010B-25081-01-01	2	51	5	25081	2739.55	1	7	1	4	2	1	1	0	0	0	0	0	0	0	0	0	0	0	0	0	0	0	0	0	0	0	0	0	0	1	1
51-5-30-6-1-010B-25081-17-05	2	51	5	25081	4277.84	1	2	2	2	2	0	0	0	0	0	0	0	0	0	0	0	0	0	0	0	0	0	0	0	0	0	0	0	0	0
51-7-70-4-2-008B-20699-11-01	2	51	7	20699	2603.54	1	7	1	1	1	0	0	0	0	1	0	0	0	0	0	0	0	0	0	1	0	0	0	0	0	0	0	0	0	1	0
51-71-30-8-1-010B-16678-01-02	1	51	71	16678	494.86	1	3	2	4	2	0	0	0	0	0	0	0	0	0	0	0	0	0	0	0	0	0	0	0	0	0	0	0	0	0
51-71-20-1-1-009B-15802-05-03	1	51	71	15802	452.73	1	2	1	2	2	0	0	0	0	0	0	0	0	0	0	0	0	0	0	0	0	0	0	0	0	0	0	0	0	1	0
51-71-31-1-1-058B-27009-01-02	1	51	71	27009	464.37	1	6	2	3	2	0	0	0	0	0	0	0	0	0	0	0	0	0	0	0	0	0	0	0	0	0	0	0	0	0
51-1-20-13-1-005B-25057-03-02	2	51	1	25057	2996.38	1	7	2	0	1	1	0	0	1	1	0	0	0	0	0	1	0	0	0	0	0	0	0	0	0	0	0	0	0	0
51-71-10-1-1-104B-25104-03-03	1	51	71	25104	2634.94	1	2	1	2	2	0	0	0	0	0	0	0	0	0	0	0	0	0	0	0	0	0	0	0	0	0	0	0	0	0
51-3-20-4-1-006B-25544-12-02	2	51	3	25544	3522.12	1	4	2	4	2	0	0	0	0	0	0	0	0	0	0	0	0	0	0	0	0	0	0	0	0	0	0	0	0	1	1
51-1-20-13-1-005B-25057-15-02	2	51	1	25057	3498.15	1	4	2	2	2	0	0	0	0	0	0	0	0	0	0	0	0	0	0	0	0	0	0	0	0	0	0	0	0	0
51-71-20-8-1-008B-26180-04-03	1	51	71	26180	657.74	1	4	2	6	3	1	0	0	0	0	0	0	0	0	0	0	0	0	0	0	0	0	0	0	0	0	0	0	0	0
51-71-10-1-1-104B-25104-02-03	1	51	71	25104	2586.25	1	2	2	2	2	0	0	0	0	0	0	0	0	0	0	0	0	0	0	0	0	0	0	0	0	0	0	0	0	0
51-71-10-5-1-049B-25471-17-01	1	51	71	25471	662.78	1	5	1	4	2	1	0	0	0	0	0	0	0	0	0	0	0	0	0	0	0	0	0	0	0	0	0	0	0	0
51-3-50-1-1-007B-26134-06-02	2	51	3	26134	3416.16	1	7	2	2	2	1	0	0	0	0	0	0	0	0	0	1	0	0	0	0	0	0	0	0	0	0	0	0	0	1	1
51-71-20-5-1-055B-26043-C1-02	1	51	71	26043	576.12	1	7	2	4	2	0	0	0	0	0	0	0	0	0	0	0	0	0	1	1	0	0	0	0	0	0	0	0	0	1	0
51-4-30-1-1-012B-25339-05-03	2	51	4	25339	3008.38	1	6	2	2	2	0	0	0	0	0	0	0	0	0	0	0	0	0	0	0	0	0	0	0	0	0	0	0	0	1	0
51-2-70-16-2-003B-20796-11-02	2	51	2	20796	2765.89	1	7	2	2	2	0	0	0	0	0	0	0	0	0	0	0	0	0	1	1	0	0	0	0	1	0	0	0	0	1	0
51-71-30-4-1-013B-26499-04-05	1	51	71	26499	290.95	1	3	2	1	1	0	0	0	0	0	0	0	0	0	0	0	0	0	0	0	0	0	0	0	0	0	0	0	0	0
51-3-20-4-1-006B-25544-14-01	2	51	3	25544	3199.46	1	3	1	4	2	1	0	0	0	0	0	0	0	0	0	0	0	0	0	0	0	0	0	0	0	0	0	0	0	0
51-3-50-1-1-007B-26134-18-03	2	51	3	26134	4264.41	1	3	2	4	2	1	0	0	0	0	0	0	0	0	0	0	0	0	0	0	0	0	0	0	0	0	0	0	0	1	0
51-6-10-7-1-011B-25031-12-04	2	51	6	25031	4159.42	1	4	2	4	2	0	0	0	1	1	1	0	1	1	0	1	0	0	0	0	1	0	0	0	0	0	0	0	0	1	0
51-6-40-24-2-008B-20364-16-04	2	51	6	20364	3012.39	1	2	2	2	2	0	0	0	0	0	0	0	0	0	0	0	0	0	0	0	0	0	0	0	0	0	0	0	0	1	0
51-71-20-5-1-055B-26043-C3-01	1	51	71	26043	977.31	1	6	1	4	2	1	0	0	0	0	0	0	0	0	0	0	0	0	0	0	0	0	0	0	0	0	0	0	0	1	0
51-3-50-1-1-007B-26134-12-02	2	51	3	26134	3652.73	1	7	2	2	2	1	0	0	0	0	0	0	0	0	0	0	0	0	0	0	0	0	0	0	0	0	0	0	0	0
51-2-70-16-2-003B-20796-01-01	2	51	2	20796	2765.89	1	6	2	6	3	1	0	0	0	0	0	0	0	0	0	1	0	0	1	1	0	0	0	0	1	0	0	0	0	1	1
51-71-30-2-1-122B-26390-C3-02	1	51	71	26390	490.01	1	4	2	6	3	1	0	0	0	0	0	0	0	0	0	0	0	0	0	0	0	0	0	0	0	0	0	0	0	0
51-71-31-6-1-010B-27184-15-01	1	51	71	27184	667.09	1	4	1	4	2	1	0	0	0	0	0	0	0	0	0	0	0	0	0	0	0	0	0	0	0	0	0	0	0	1	0
51-71-30-2-1-122B-26390-04-01	1	51	71	26390	575.14	1	6	1	4	2	0	0	0	0	0	0	0	0	0	0	0	0	0	0	0	0	0	0	0	0	0	0	0	0	0
51-8-30-15-2-001B-20334-18-03	2	51	8	20334	2907.76	1	3	1	4	2	0	0	0	0	0	0	0	0	0	0	0	0	0	0	0	0	0	0	0	0	0	0	0	0	1	0
51-3-20-4-1-006B-25544-03-04	2	51	3	25544	3085.82	1	3	2	6	3	0	0	0	0	0	0	0	0	0	0	0	0	0	0	0	0	0	0	0	0	0	0	0	0	0
51-1-30-10-2-004B-20310-14-04	2	51	1	20310	3917.12	1	3	2	4	2	0	0	0	0	0	0	0	0	0	0	0	0	0	0	0	0	0	0	0	0	0	0	0	0	1	0
51-71-20-8-1-008B-26180-04-02	1	51	71	26180	644.43	1	6	2	4	2	0	0	0	0	0	0	0	0	0	0	0	0	0	0	0	0	0	0	0	0	0	0	0	0	0
51-1-30-10-2-004B-20310-19-03	2	51	1	20310	4061.37	1	3	1	4	2	0	0	0	0	0	0	0	0	0	0	0	0	0	0	0	0	0	0	0	0	0	0	0	0	1	2
51-71-10-3-1-067B-15334-06-02	1	51	71	15334	382.5	1	7	2	7	3	1	0	0	0	0	0	0	0	0	0	0	0	0	0	0	0	0	0	0	0	0	0	0	0	0
51-1-20-13-1-005B-25057-12-03	2	51	1	25057	3938.4	1	2	2	1	1	0	0	0	0	0	0	0	0	0	0	0	0	0	0	0	0	0	0	0	0	0	0	0	0	0
51-71-30-2-1-030B-16298-12-01	1	51	71	16298	887.62	1	5	1	6	3	1	0	0	0	0	0	0	0	0	0	0	0	0	0	0	0	0	0	0	0	0	0	0	0	0
51-71-10-6-1-104B-25592-13-01	1	51	71	25583	475.51	1	5	1	4	2	1	1	0	0	0	0	1	0	0	0	0	0	0	0	0	0	0	0	0	0	0	0	0	0	1	1
51-71-30-11-1-015B-26902-12-0	1	51	71	26902	1727.02	1	4	1	4	2	1	0	0	0	0	0	0	0	0	0	0	0	0		0	0	0	0	0	0	0	0	0	0	1	0
51-71-10-2-1-054B-25233-17-02	1	51	71	25233	621.66	1	6	2	5	3	0	0	0	0	0	0	0	0	0	0	0	0	0	0	0	0	0	0	0	0	0	0	0	0	1	1
51-71-30-8-1-010B-16678-11-06	1	51	71	16678	748.26	1	7	2	2	2	0	0	0	0	0	0	0	0	0	0	0	0	0	0	0	0	0	0	0	0	0	0	0	0	0
51-71-30-8-1-010B-16678-01-01	1	51	71	16678	536.06	1	4	1	5	3	1	0	0	0	0	0	0	0	0	0	0	0	0	0	0	0	0	0	0	0	0	0	0	0	0
51-8-70-5-2-007B-20717-18-06	2	51	8	20717	3219.08	1	4	2	3	2	0	0	0	0	0	0	0	0	0	0	0	0	0	0	0	0	0	0	0	0	0	0	0	0	1	1
51-71-30-2-1-030B-16298-16-03	1	51	71	16298	920.48	1	1	1	0	1	0	0	0	0	0	0	0	0	0	0	0	0	0	0	0	0	0	0	0	0	0	0	0	0	0
51-71-10-5-1-011B-25433-19-04	1	51	71	25433	447.59	1	2	2	2	2	0	0	0	0	0	0	0	0	0	0	0	0	0	0	0	0	0	0	0	0	0	0	0	0	1	0
51-6-40-24-2-008B-20364-19-03	2	51	6	20364	3833.03	1	3	2	2	2	0	0	0	0	0	0	0	0	0	0	0	0	0	0	0	0	0	0	0	0	0	0	0	0	0
51-71-31-8-1-050B-17307-C4-01	1	51	71	17307	447	1	6	1	4	2	1	0	0	0	0	0	0	0	0	0	0	0	0	0	0	0	0	0	0	0	0	0	0	0	1	0
51-71-10-1-1-104B-25104-C2-01	1	51	71	25104	2344.99	1	5	1	4	2	0	0	0	0	0	0	0	0	0	0	0	0	0	0	0	0	0	0	0	0	0	0	0	0	1	0
51-7-30-12-1-004B-25082-16-01	2	51	7	25082	4145.11	1	4	1	6	3	0	0	0	0	0	0	0	0	0	0	0	0	0	0	0	0	0	0	0	0	0	0	0	0	1	0
51-7-70-4-2-008B-20699-19-02	2	51	7	20699	4121.55	1	5	2	2	2	0	0	0	0	0	0	0	0	0	0	0	0	0	0	0	0	0	0	0	0	0	0	0	0	0
51-6-10-7-1-011B-25031-13-01	2	51	6	25031	4715.64	1	8	1	0	1	1	0	0	0	0	0	0	0	0	0	0	0	0	0	0	0	0	0	0	0	0	0	1	0	0
51-71-20-5-1-055B-26043-07-05	1	51	71	26043	502.89	1	8	2	4	2	0	0	0	0	0	0	0	0	0	0	0	0	0	0	0	0	0	0	0	0	0	0	0	0	0
51-71-31-6-1-010B-27184-16-01	1	51	71	27184	654.98	1	5	1	4	2	1	0	0	0	0	0	0	0	0	0	0	0	0	0	0	0	0	0	0	0	0	0	0	0	1	0
51-71-20-8-1-008B-26180-C2-04	1	51	71	26180	785.81	1	2	2	0	1	0	0	0	0	0	0	0	0	0	0	0	0	0	0	0	0	0	0	0	0	0	0	0	0	0
51-6-10-7-1-011B-25031-09-03	2	51	6	25031	2959	1	3	1	4	2	0	0	0	0	0	0	0	0	0	0	0	0	0	0	0	0	0	0	0	0	0	0	0	0	1	0
51-8-70-5-2-007B-20717-04-01	2	51	8	20717	2320.96	1	7	1	0	1	0	0	0	0	0	0	0	0	0	0	0	0	0	0	0	0	0	0	0	0	0	0	0	0	1	0
51-2-30-10-2-013B-20351-10-03	2	51	2	20351	4145.11	1	4	1	6	3	1	0	0	0	0	0	0	0	0	0	0	0	0	0	0	0	0	0	0	0	0	0	0	0	1	0
51-2-70-16-2-003B-20796-18-02	2	51	2	20796	3685.61	1	4	2	3	2	0	0	0	0	0	0	0	0	0	0	0	0	0	0	0	0	0	0	0	0	0	0	0	0	1	0
51-71-20-5-1-055B-26043-05-03	1	51	71	26043	918.65	1	3	1	4	2	0	0	0	0	0	0	0	0	0	0	0	0	0	0	0	0	0	0	0	0	0	0	0	0	0
51-71-20-8-1-015B-26128-09-02	1	51	71	26128	671.15	1	4	2	6	3	1	0	0	0	0	0	0	0	0	0	0	0	0	0	0	0	0	0	0	0	0	0	0	0	1	0
51-71-31-1-1-058B-27009-11-01	1	51	71	27009	727.01	1	5	1	1	1	1	0	0	0	0	0	0	0	0	0	0	0	0	0	0	0	0	0	0	0	0	0	0	0	1	0
51-71-20-8-1-015B-26128-20-01	1	51	71	26128	602.63	1	3	2	4	2	0	1	0	0	0	0	0	0	0	0	0	0	0	0	0	0	0	0	0	0	0	0	0	0	1	0
51-71-31-6-1-010B-27184-17-03	1	51	71	27184	604.64	1	3	2	4	2	1	0	0	0	0	0	0	0	0	0	0	0	0	0	0	0	0	0	0	0	0	0	0	0	1	0
51-71-31-11-1-001B-27417-19-0	1	51	71	27417	1002.53	1	3	1	6	3	1	0	0	0	0	0	0	0	0	0	0	0	0	0	0	0	0	0	0	0	0	0	0	0	0
51-71-20-3-1-014B-25939-18-01	1	51	71	25939	733.58	1	7	1	6	3	1	0	0	0	0	0	1	0	0	0	0	0	0	0	0	0	0	0	0	0	0	0	0	0	0
51-71-30-11-1-015B-26902-14-0	1	51	71	26902	1727.02	1	3	1	4	2	1	0	0	0	0	0	0	0	0	0	0	0	0	0	0	0	0	0	0	1	0	0	0	0	1	0
51-71-31-11-1-001B-27417-15-0	1	51	71	27417	937.92	1	3	2	2	2	0	0	0	0	0	0	0	0	0	0	0	0	0	0	0	0	0	0	0	0	0	0	0	0	0
51-3-50-1-1-007B-26134-C2-03	2	51	3	26134	4264.41	1	3	2	4	2	1	0	0	0	0	0	0	0	0	0	0	0	0	0	0	0	0	0	0	0	0	0	0	0	0
51-5-30-6-1-010B-25081-13-05	2	51	5	25081	2703.06	1	2	1	1	1	0	0	0	0	0	0	0	0	0	0	0	0	0	0	0	0	0	0	0	0	0	0	0	0	0
51-71-10-8-1-023B-25706-18-04	1	51	71	25689	586.95	1	1	1	4	2	0	0	0	0	0	0	0	0	0	0	0	0	0	0	0	0	0	0	0	0	0	0	0	0	0
51-71-30-4-1-013B-26499-C4-01	1	51	71	26499	194.95	1	8	1	5	3	0	0	0	0	0	0	0	0	0	0	0	0	0	0	0	0	0	0	0	0	0	0	0	0	0
51-71-10-5-1-049B-25471-05-04	1	51	71	25471	651.91	1	2	1	2	2	0	0	0	0	0	0	0	0	0	0	0	0	0	0	0	0	0	0	0	0	0	0	0	0	1	0
51-8-70-5-2-007B-20717-06-03	2	51	8	20717	2529.89	1	2	2	2	2	0	1	0	0	0	0	0	0	0	0	0	0	0	0	0	0	0	0	0	0	0	0	0	0	0
51-1-20-13-1-005B-25057-07-01	2	51	1	25057	3460.61	1	8	1	4	2	0	0	0	0	0	0	0	0	0	0	0	0	0	0	0	0	0	0	0	0	0	0	0	0	1	0
51-71-31-8-1-050B-17307-10-01	1	51	71	17307	649.39	1	6	1	2	2	1	0	0	0	0	0	0	0	0	0	0	0	0	0	0	0	0	0	0	0	0	0	0	0	1	0
51-71-20-8-1-008B-26180-03-01	1	51	71	26180	531.41	1	6	1	2	2	1	0	0	0	0	0	0	0	0	0	0	0	0	0	0	0	0	0	0	0	0	0	0	0	0
51-1-20-13-1-005B-25057-17-05	2	51	1	25057	3938.4	1	1	2	0	1	0	0	0	1	0	1	0	0	0	0	0	0	0	0	0	0	0	0	0	0	0	0	0	0	0
51-5-30-6-1-010B-25081-15-02	2	51	5	25081	5958.47	1	4	1	4	2	1	0	0	0	0	0	0	0	0	0	0	0	0	0	0	0	0	0	0	0	0	0	0	0	1	0
51-6-10-7-1-011B-25031-20-02	2	51	6	25031	2819.45	1	6	2	4	2	1	0	0	0	0	0	0	0	0	0	0	0	0	0	0	0	0	0	0	0	0	0	0	0	1	0
51-4-30-1-1-012B-25339-07-02	2	51	4	25339	2380.71	1	5	2	4	2	0	0	0	0	0	0	0	0	0	0	0	0	0	0	0	0	0	0	0	0	0	0	0	0	1	0
51-71-30-2-1-122B-26390-02-04	1	51	71	26390	585.41	1	1	2	0	1	0	0	0	0	0	0	0	0	0	0	0	0	0	0	0	0	0	0	0	0	0	0	0	0	0
51-3-50-1-1-007B-26134-13-02	2	51	3	26134	3652.73	1	6	2	2	2	0	0	0	0	0	0	0	0	0	0	0	0	0	0	0	0	0	0	0	0	0	0	0	0	1	0
51-7-70-4-2-008B-20699-02-01	2	51	7	20699	2787.61	1	6	1	2	2	1	0	0	0	0	0	0	0	0	0	0	0	0	0	0	0	0	0	0	0	0	0	0	0	1	1
51-71-30-2-1-122B-26390-16-02	1	51	71	26390	740.92	1	7	2	4	2	0	0	0	0	0	0	0	0	0	0	0	0	0	0	0	0	0	0	0	0	0	0	0	0	0
51-71-31-1-1-058B-27009-01-03	1	51	71	27009	740.45	1	3	1	4	2	0	0	0	0	0	0	0	0	0	0	0	0	0	0	0	0	0	0	0	0	0	0	0	0	1	0
51-71-30-4-1-013B-26499-C3-04	1	51	71	26499	300.32	1	3	2	3	2	0	0	0	0	0	0	0	0	0	0	0	0	0	0	0	0	0	0	0	0	0	0	0	0	0
51-1-30-10-2-004B-20310-01-01	2	51	1	20310	2824.25	1	6	1	2	2	1	0	0	0	0	0	0	0	0	0	1	0	0	0	0	0	0	0	0	0	0	0	0	0	1	0
51-71-30-11-1-015B-26902-03-0	1	51	71	26902	1565.33	1	3	2	4	2	0	0	0	0	0	0	0	0	0	0	0	0	0	0	0	0	0	0	0	0	0	0	0	0	1	0
51-4-30-1-1-012B-25339-09-06	2	51	4	25339	2760.23	1	2	2	2	2	0	0	0	0	0	0	0	0	0	0	0	0	0	0	0	0	0	0	0	0	0	0	0	0	1	0
51-2-30-10-2-013B-20351-12-01	2	51	2	20351	3954.99	1	8	1	2	2	1	0	0	0	0	0	0	0	0	0	0	0	0	0	0	0	0	0	0	0	0	0	0	0	1	0
51-6-10-7-1-011B-25031-04-02	2	51	6	25031	4747.51	1	5	2	4	2	1	0	0	1	1	0	0	0	0	0	1	0	0	0	1	0	0	0	0	0	0	0	0	0	1	0
51-4-30-1-1-012B-25339-10-04	2	51	4	25339	3474.47	1	8	1	4	2	0	0	0	0	0	0	0	0	0	0	0	0	0	0	0	0	0	0	0	0	0	0	0	0	1	0
51-71-30-4-1-013B-26499-06-02	1	51	71	26499	201.32	1	7	2	4	2	0	0	0	0	0	0	0	0	0	0	0	0	0	0	0	0	0	0	0	0	0	0	0	0	1	0
51-6-10-7-1-011B-25031-07-05	2	51	6	25031	4682.89	1	1	2	0	1	0	1	0	0	0	0	1	0	0	1	0	0	0	0	0	0	0	0	0	0	0	0	0	0	0
51-71-20-8-1-015B-26128-16-01	1	51	71	26128	652.8	1	4	1	4	2	1	0	0	0	0	0	0	0	0	0	0	0	0	0	0	0	0	0	0	0	0	0	0	0	1	0
51-71-30-10-1-018B-16785-19-0	1	51	71	16785	707.8	1	5	2	2	2	0	0	0	0	0	0	0	0	0	0	0	0	0	0	0	0	0	0	0	0	0	0	0	0	0
51-5-30-6-1-010B-25081-20-05	2	51	5	25081	6282.76	1	1	1	1	1	0	0	0	0	0	0	0	0	0	0	0	0	0	0	0	0	0	0	0	0	0	0	0	0	0
51-71-20-8-1-008B-26180-C2-02	1	51	71	26180	644.43	1	6	2	5	3	1	0	0	0	0	0	0	0	0	0	0	0	0	0	0	0	0	0	0	0	0	0	0	0	0
51-6-10-7-1-011B-25031-19-04	2	51	6	25031	4159.42	1	3	2	4	2	1	0	0	0	0	0	0	0	0	0	0	0	0	0	0	0	0	0	0	0	0	0	0	0	1	0
51-71-10-5-1-011B-25433-07-04	1	51	71	25433	518.07	1	1	2	0	1	0	0	0	0	0	0	0	0	0	0	0	0	0	0	0	0	0	0	0	0	0	0	0	0	0
51-71-30-8-1-010B-16678-18-04	1	51	71	16678	545.97	1	4	1	4	2	1	0	0	0	0	0	0	0	0	0	0	0	0	0	0	0	0	0	0	0	0	0	0	0	0
51-3-50-1-1-007B-26134-07-03	2	51	3	26134	3351.42	1	3	2	4	2	0	0	0	0	0	0	0	0	0	0	0	0	0	0	0	0	0	0	0	0	0	0	0	0	1	0
51-4-30-1-1-012B-25339-19-02	2	51	4	25339	2813.54	1	7	2	1	1	0	0	0	0	0	0	0	0	0	0	0	0	0	0	0	0	0	0	0	0	0	0	0	0	0
51-71-31-11-1-001B-27417-C1-0	1	51	71	27417	908.68	1	4	2	4	2	1	0	0	0	0	0	0	0	0	0	0	0	0	0	0	0	0	0	0	0	0	0	0	0	0
51-1-20-13-1-005B-25057-12-04	2	51	1	25057	3938.4	1	1	2	0	1	0	0	0	0	0	0	0	0	0	0	0	0	0	0	0	0	0	0	0	0	0	0	0	0	0
51-4-30-1-1-012B-25339-05-01	2	51	4	25339	2711.31	1	6	1	4	2	1	0	0	0	0	0	0	0	0	0	0	0	0	0	0	0	0	0	0	0	0	0	0	0	1	0
51-8-30-15-2-001B-20334-11-02	2	51	8	20334	2770.63	1	5	2	2	2	1	0	0	0	0	0	0	0	0	0	0	0	0	0	0	0	0	0	0	0	0	0	0	0	1	0
51-8-70-5-2-007B-20717-12-01	2	51	8	20717	2578.75	1	8	2	0	1	0	0	0	0	0	0	0	0	0	0	0	0	0	0	0	0	0	0	0	0	0	0	0	0	1	0
51-71-10-8-1-023B-25707-19-04	1	51	71	25689	586.95	1	1	1	0	1	0	0	0	0	0	0	0	0	0	0	0	0	0	0	0	0	0	0	0	0	0	0	0	0	0
51-71-10-5-1-011B-25433-20-04	1	51	71	25433	527.82	1	2	1	1	1	0	0	0	0	0	0	0	0	0	0	0	0	0	0	0	0	0	0	0	0	0	0	0	0	1	0
51-4-30-1-1-012B-25339-18-02	2	51	4	25339	2380.71	1	6	2	4	2	1	0	0	0	0	0	0	0	0	0	0	0	0	0	0	0	0	0	0	0	0	0	0	0	1	0
51-2-30-10-2-013B-20351-01-02	2	51	2	20351	2709.96	1	6	2	4	2	1	0	0	0	0	0	0	0	0	0	0	0	0	0	0	0	0	0	0	0	0	0	0	0	1	0
51-71-10-1-1-104B-25104-08-03	1	51	71	25104	2388.36	1	3	1	5	3	0	0	0	0	0	0	0	0	0	0	0	0	0	0	0	0	0	0	0	0	0	0	0	0	0
51-71-20-1-1-009B-15802-07-01	1	51	71	15802	468.78	1	3	1	5	3	1	0	0	0	0	0	0	0	0	0	0	0	0	0	0	0	0	0	0	0	0	0	0	0	0
51-71-31-11-1-001B-27417-06-0	1	51	71	27417	1106.04	1	1	1	0	1	0	0	0	0	0	0	0	0	0	0	0	0	0	0	0	0	0	0	0	0	0	0	0	0	0
51-71-10-1-1-104B-25104-02-01	1	51	71	25104	2344.99	1	5	1	0	1	0	0	0	0	0	0	0	0	0	0	1	0	0	0	0	0	0	0	0	0	0	0	0	0	0
51-1-30-10-2-004B-20310-20-07	2	51	1	20310	4410.1	1	1	2	0	1	0	0	0	0	0	0	0	0	0	0	0	0	0	0	0	0	0	0	0	0	0	0	0	0	0
51-71-10-6-1-104B-25592-13-02	1	51	71	25583	488.88	1	4	2	4	2	1	0	0	0	0	0	0	0	0	0	0	0	0	0	0	0	0	0	0	0	0	0	0	0	1	1
51-71-10-8-1-023B-25693-06-05	1	51	71	25689	482.21	1	4	2	4	2	1	0	0	0	0	0	0	0	0	0	0	0	0	0	0	0	0	0	0	0	0	0	0	0	0
51-71-10-1-1-104B-25104-09-03	1	51	71	25104	1497.83	1	6	2	4	2	1	0	0	0	0	0	0	0	0	0	0	0	0	0	0	0	0	0	0	0	0	0	0	0	0
51-71-10-1-1-104B-25104-11-04	1	51	71	25104	2344.99	1	4	1	4	2	1	0	0	0	0	0	0	0	0	0	0	0	0	0	0	0	0	0	0	0	0	0	0	0	1	0
51-71-31-1-1-058B-27009-11-04	1	51	71	27009	715.09	1	2	1	1	1	0	0	0	0	0	0	0	0	0	0	0	0	0	0	0	0	0	0	0	0	0	0	0	0	1	0
51-5-30-6-1-010B-25081-16-01	2	51	5	25081	5958.47	1	4	1	6	3	1	0	0	0	0	0	0	0	0	0	0	0	0	0	0	0	0	0	0	0	0	0	0	0	0
51-3-20-4-1-006B-25544-11-01	2	51	3	25544	2382.19	1	5	1	4	2	1	0	0	0	0	0	0	0	0	0	0	0	0	0	0	0	0	0	0	0	0	0	0	0	1	0
51-71-10-8-1-023B-25693-06-06	1	51	71	25689	586.95	1	1	1	0	1	0	0	0	0	0	0	0	0	0	0	0	0	0	0	0	0	0	0	0	0	0	0	0	0	0
51-7-30-12-1-004B-25082-C2-01	2	51	7	25082	2882.49	1	6	1	4	2	1	0	0	0	0	0	0	0	0	0	0	0	0	0	0	0	0	0	0	0	0	0	0	0	1	0
51-71-20-3-1-014B-25939-12-03	1	51	71	25939	881.71	1	3	1	4	2	1	0	0	0	0	0	0	0	0	0	0	0	0	0	0	0	0	0	0	0	0	0	0	0	0
51-71-30-10-1-018B-16785-01-0	1	51	71	16785	759.28	1	1	2	0	1	0	0	0	0	0	0	0	0	0	0	0	0	0	0	0	0	0	0	0	0	0	0	0		1	0
51-71-10-5-1-011B-25433-12-03	1	51	71	25433	462.04	1	2	1	1	1	0	0	0	0	0	0	0	0	0	0	0	0	0	0	0	0	0	0	0	0	0	0	0	0	0
51-71-20-3-1-014B-25939-15-02	1	51	71	25939	827.51	1	4	2	4	2	0	0	0	0	0	0	0	0	0	0	0	0	0	0	0	0	0	0	0	0	0	0	0	0	0
51-2-30-10-2-013B-20351-10-01	2	51	2	20351	3086.28	1	6	1	4	2	1	0	0	0	0	0	0	0	0	0	0	0	0	0	0	0	0	0	0	0	0	0	0	0	1	0
51-8-30-15-2-001B-20334-01-03	2	51	8	20334	2907.76	1	2	1	3	2	0	1	0	0	0	0	0	0	0	0	0	0	0	0	0	0	0	0	0	0	0	0	0	0	1	0
51-71-10-5-1-049B-25471-02-01	1	51	71	25471	662.78	1	4	1	4	2	0	0	0	0	0	0	0	0	0	0	0	0	0	0	0	0	0	0	0	0	0	0	0	0	1	0
51-71-31-11-1-001B-27417-11-0	1	51	71	27417	734.15	1	7	1	2	2	0	0	0	0	0	0	0	0	0	0	0	0	0	0	0	0	0	0	0	0	0	0	0	0	0
51-71-30-2-1-122B-26390-C4-01	1	51	71	26390	530.8	1	4	1	4	2	1	0	0	0	0	0	0	0	0	0	0	0	0	0	0	0	0	0	0	0	0	0	0	0	1	0
51-6-40-24-2-008B-20364-17-02	2	51	6	20364	3905.97	1	8	2	1	1	1	0	0		0	0	0	0	0	0	0	0	0	0	0	0	0	0	0	0	0	0	0	0	1	0
51-71-10-5-1-011B-25433-07-02	1	51	71	25433	482.94	1	4	2	4	2	0	0	0	0	0	0	0	0	0	0	0	0	0	0	0	0	0	0	0	0	0	0	0	0	0
51-71-10-3-1-067B-15334-02-01	1	51	71	15334	552.81	1	4	2	6	3	1	0	0	0	0	0	0	0	0	0	0	0	0	0	0	0	0	0	0	0	0	0	0	0	1	0
51-1-30-10-2-004B-20310-18-03	2	51	1	20310	2786.63	1	3	1	3	2	0	0	0	0	0	0	0	0	0	0	0	0	0	0	0	0	0	0	0	0	0	0	0	0	0
51-71-30-2-1-122B-26390-18-02	1	51	71	26390	596.43	1	2	1	0	1	0	0	0	0	0	0	0	0	0	0	0	0	0	0	0	0	0	0	0	0	0	0	0	0	0
51-71-31-1-1-058B-27009-04-01	1	51	71	27009	740.45	1	3	1	2	2	1	1	0	1	1	0	1	0	0	0	1	1	0	0	0	1	0	0	0	1	0	0	0	0	1	0
51-71-10-3-1-067B-15334-06-04	1	51	71	15334	552.81	1	3	2	4	2	0	0	0	0	0	0	0	0	0	0	0	0	0	0	0	0	0	0	0	0	0	0	0	0	0
51-71-10-6-1-104B-25595-16-02	1	51	71	25583	488.88	1	4	2	6	3	1	0	0	0	0	0	0	0	0	0	0	0	0	0	0	0	0	0	0	0	0	0	0	0	1	0
51-71-31-2-1-018B-27077-C4-02	1	51	71	27077	506.75	1	4	2	4	2	0	0	0	0	0	0	0	0	0	0	0	0	0	0	0	0	0	0	0	0	0	0	0	0	0
51-8-30-15-2-001B-20334-04-05	2	51	8	20334	6758.56	1	2	1	2	2	0	0	0	0	0	0	0	0	0	0	0	0	0	0	0	0	0	0	0	0	0	0	0	0	0
51-8-30-15-2-001B-20334-06-02	2	51	8	20334	4665.3	1	4	2	2	2	1	0	0	0	0	0	0	0	0	0	0	0	0	0	0	0	0	0	0	0	0	0	0	0	1	1
51-71-30-11-1-015B-26902-12-0	1	51	71	26902	1615.7	1	2	2	2	2	0	0	0	0	0	0	0	0	0	0	0	0	0	0	0	0	0	0	0	0	0	0	0	0	1	0
51-1-20-13-1-005B-25057-09-02	2	51	1	25057	3992.75	1	5	2	3	2	0	0	0	0	0	0	0	0	0	0	0	0	0	0	0	0	0	0	0	0	0	0	0	0	1	0
51-3-50-1-1-007B-26134-C2-04	2	51	3	26134	3351.42	1	3	2	4	2	0	0	0	0	0	0	0	0	0	0	0	0	0	0	0	0	0	0	0	0	0	0	0	0	1	0
51-5-30-6-1-010B-25081-17-01	2	51	5	25081	5958.47	1	5	1	4	2	1	0	0	0	0	0	0	0	0	0	0	0	0	0	0	0	0	0	0	0	0	0	0	0	1	0
51-71-31-1-1-058B-27009-01-01	1	51	71	27009	542.23	1	7	1	2	2	0	0	0	0	0	0	0	0	0	0	0	0	0	0	1	0	0	0	0	0	0	0	0	0	1	0
51-4-30-1-1-012B-25339-11-03	2	51	4	25339	3641.5	1	4	1	4	2	1	0	0	0	0	0	0	0	0	0	0	0	0	0	0	0	0	0	0	0	0	0	0	0	1	0
51-71-31-6-1-010B-27184-11-01	1	51	71	27184	488.51	1	6	1	6	3	1	0	0	0	0	0	0	0	0	0	0	0	0	0	0	0	0	0	0	0	0	0	0	0	1	0
51-4-30-1-1-012B-25339-08-01	2	51	4	25339	2532.28	1	6	1	4	2	1	0	0	0	0	0	0	0	0	0	0	0	0	0	0	0	0	0	0	0	0	0	0	0	0
51-7-70-4-2-008B-20699-10-02	2	51	7	20699	2447.71	1	5	2	2	2	1	0	0	0	0	0	0	0	0	0	0	0	0	0	0	0	0	0	0	0	0	0	0	0	1	1
51-71-10-5-1-011B-25433-16-02	1	51	71	25433	424.87	1	6	2	4	2	0	0	0	0	0	0	0	0	0	0	0	0	0	0	0	0	0	0	0	0	0	0	0	0	1	0
51-1-20-13-1-005B-25057-18-02	2	51	1	25057	3498.15	1	3	2	5	3	0	0	0	0	0	0	0	0	0	0	0	0	0	0	0	0	0	0	0	0	0	0	0	0	0
51-71-31-8-1-050B-17307-07-02	1	51	71	17307	616.17	1	5	2	3	2	1	0	0	0	0	0	0	0	0	0	0	0	0	0	0	0	0	0	0	0	0	0	0	0	1	0
51-71-30-2-1-030B-16298-14-01	1	51	71	16298	610.99	1	7	1	2	2	1	0	0	0	0	0	0	0	0	0	0	0	0	0	0	0	0	0	0	0	0	0	0	0	1	0
51-4-30-1-1-012B-25339-16-05	2	51	4	25339	3954.17	1	2	2	0	1	0	0	0	0	0	0	0	0	0	0	0	0	0	0	0	0	0	0	0	0	0	0	0	0	0
51-71-10-8-1-023B-25708-C4-02	1	51	71	25689	333.65	1	7	2	1	1	0	0	0	0	0	0	0	0	0	0	0	0	0	0	0	0	0	0	0	0	0	0	0	0	0
51-71-30-2-1-122B-26390-14-01	1	51	71	26390	395.89	1	7	1	4	2	1	0	0	0	0	0	0	0	0	0	0	0	0	0	0	0	0	0	0	0	0	0	0	0	1	0
51-5-30-6-1-010B-25081-C2-03	2	51	5	25081	2703.06	1	2	1	3	2	0	0	0	0	0	0	0	0	0	0	0	0	0	0	0	0	0	0	0	0	0	0	0	0	0
51-71-20-1-1-009B-15802-05-02	1	51	71	15802	473.21	1	4	2	5	3	0	0	0	0	0	0	0	0	0	0	0	0	0	0	0	0	0	0	0	0	0	0	0	0	1	0
51-71-30-2-1-030B-16298-01-01	1	51	71	16298	887.62	1	5	1	4	2	1	0	0	0	0	0	0	0	0	0	0	0	0	0	0	0	0	0	0	0	0	0	0	0	0
51-71-10-8-1-023B-25692-05-02	1	51	71	25689	537.04	1	5	2	4	2	0	0	0	0	0	0	0	0	0	0	0	0	0	0	0	0	0	0	0	0	0	0	0	0	0
51-71-30-11-1-015B-26902-18-0	1	51	71	26902	1083.08	1	6	2	4	2	0	0	0	0	0	0	0	0	0	0	0	0	0	0	0	0	0	0	0	0	0	0	0	0	1	0
51-7-30-12-1-004B-25082-06-04	2	51	7	25082	4501.03	1	2	2	0	1	0	0	0	0	0	0	0	0	0	0	0	0	0	0	0	0	0	0	0	0	0	0	0	0	0
51-71-10-2-1-054B-25233-C1-02	1	51	71	25233	634.5	1	3	2	4	2	0	0	0	0	0	0	0	1	1	0	1	0	0	0	0	0	0	0	0	1	0	0	0	0	1	0
51-71-30-2-1-122B-26390-09-02	1	51	71	26390	490.01	1	3	2	3	2	0	0	0	1	0	0	0	0	0	0	0	0	0	0	0	0	0	0	0	0	0	0	0	0	1	0
51-8-30-15-2-001B-20334-10-01	2	51	8	20334	2947.02	1	7	1	3	2	1	0	0	0	0	0	0	0	0	0	0	0	0	0	0	0	0	0	0	0	0	0	0	0	1	0
51-71-10-5-1-011B-25433-C4-01	1	51	71	25433	469.74	1	5	1	4	2	1	0	0	0	0	0	0	0	0	0	0	0	0	0	0	0	0	0	0	0	0	0	0	0	0
51-71-30-8-1-010B-16678-09-01	1	51	71	16678	494.86	1	3	2	4	2	1	0	0	0	0	0	0	0	0	0	0	0	0	0	0	0	0	0	0	0	0	0	0	0	1	0
51-3-50-1-1-007B-26134-18-01	2	51	3	26134	3292.03	1	5	1	4	2	1	0	0	0	0	0	0	0	0	0	0	0	0	0	0	0	0	0	0	0	0	0	0	0	1	0
51-71-30-11-1-015B-26902-C3-0	1	51	71	26902	1615.7	1	3	2	3	2	0	0	0	1	0	0	0	0	0	0	0	0	0	0	0	0	0	0	0	0	0	0	0	0	1	0
51-3-20-4-1-006B-25544-10-01	2	51	3	25544	2224.89	1	6	1	4	2	1	0	0	0	0	0	0	0	0	0	0	0	0	0	0	0	0	0	0	0	0	0	0	0	1	0
51-71-31-6-1-010B-27184-12-01	1	51	71	27184	709.69	1	5	1	3	2	1	0	0	0	0	0	0	0	0	0	0	0	0	0	0	0	0	0	0	0	0	0	0	0	1	0
51-7-30-12-1-004B-25082-04-01	2	51	7	25082	6269.35	1	5	1	6	3	1	0	0	0	0	0	0	0	0	0	0	0	0	0	0	0	0	0	0	0	0	0	0	0	0
51-2-70-16-2-003B-20796-03-04	2	51	2	20796	2328.16	1	7	1	4	2	1	0	0	0	0	0	0	0	0	0	0	0	0	0	0	0	0	0	0	0	0	0	0	0	0
51-4-30-1-1-012B-25339-C1-03	2	51	4	25339	3512.16	1	4	2	5	3	1	0	0	0	0	0	0	0	0	0	0	0	0	0	0	0	0	0	0	0	0	0	0	0	0
51-71-30-11-1-015B-26902-C3-0	1	51	71	26902	1837.29	1	6	1	0	1	1	0	0	0	0	0	0	0	0	0	0	0	0	0	0	0	0	0	0	0	0	0	0	0	1	0
51-6-40-24-2-008B-20364-12-02	2	51	6	20364	4374.97	1	4	2	2	2	1	0	0	0	0	0	0	0	0	0	0	0	0	0	0	0	0	0	0	0	0	0	0	0	0
51-8-70-5-2-007B-20717-16-07	2	51	8	20717	2529.89	1	2	2	1	1	0	0	0	0	0	0	0	0	0	0	0	0	0	0	0	0	0	0	0	0	0	0	0	0	0
51-71-31-11-1-001B-27417-16-0	1	51	71	27417	908.68	1	4	2	4	2	0	0	0	0	0	0	0	0	0	0	0	0	0	0	0	0	0	0	0	0	0	0	0	0	0
51-6-40-24-2-008B-20364-16-03	2	51	6	20364	2726.81	1	2	1	2	2	0	0	0	0	0	0	0	0	0	0	0	0	0	0	0	0	0	0	0	0	0	0	0	0	1	0
51-71-20-8-1-008B-26180-13-02	1	51	71	26180	455.1	1	6	2	6	3	1	0	0	0	0	0	0	0	0	0	0	0	0	0	0	0	0	0	0	0	0	0	0	0	1	0
51-2-70-16-2-003B-20796-03-03	2	51	2	20796	2188.81	1	6	2	3	2	1	0	0	0	0	0	0	0	0	0	0	0	0	0	0	0	0	0	0	0	0	0	0	0	1	0
51-6-40-24-2-008B-20364-08-02	2	51	6	20364	2598.21	1	5	2	0	1	1	0	0	0	0	0	0	0	0	0	0	0	0	0	0	0	0	0	0	0	0	0	0	0	0
51-71-10-5-1-011B-25433-C2-02	1	51	71	25433	447.59	1	3	2	4	2	0	0	0	0	0	0	0	0	0	0	0	0	0	0	0	0	0	0	0	0	0	0	0	0	1	0
51-1-20-13-1-005B-25057-14-04	2	51	1	25057	2488.58	1	2	1	1	1	0	0	0	0	0	0	0	0	0	0	0	0	0	0	0	0	0	0	0	0	0	0	0	0	0
51-8-30-15-2-001B-20334-03-02	2	51	8	20334	3212.3	1	2	2	2	2	0	0	0	0	0	0	0	0	0	0	0	0	0	0	0	0	0	0	0	0	0	0	0	0	1	0
51-7-30-12-1-004B-25082-05-04	2	51	7	25082	2844.09	1	3	1	4	2	0	0	0	0	0	0	0	0	0	0	0	0	0	0	0	0	0	0	0	0	0	0	0	0	1	1
51-8-30-15-2-001B-20334-07-01	2	51	8	20334	2770.63	1	5	2	1	1	1	0	0	0	0	0	0	0	0	0	0	0	0	0	0	0	0	0	0	0	0	0	0	0	1	0
51-3-50-1-1-007B-26134-C4-01	2	51	3	26134	3292.03	1	5	1	4	2	1	0	0	0	0	0	0	0	0	0	0	0	0	0	0	0	0	0	0	0	0	0	0	0	0
51-71-10-5-1-011B-25433-13-04	1	51	71	25433	527.82	1	2	1	2	2	0	0	0	0	0	0	0	0	0	0	0	0	0	0	0	0	0	0	0	0	0	0	0	0	1	0
51-6-10-7-1-011B-25031-11-03	2	51	6	25031	2959	1	3	1	4	2	0	0	0	0	0	0	0	0	0	0	0	0	0	0	0	0	0	0	0	0	0	0	0	0	1	0
51-8-70-5-2-007B-20717-09-02	2	51	8	20717	5322.79	1	2	1	1	1	0	0	0	0	0	0	0	0	0	0	0	0	0	0	0	0	0	0	0	0	0	0	0	0	1	0
51-71-31-1-1-058B-27009-12-04	1	51	71	27009	671.13	1	3	2	4	2	1	0	0	0	0	0	0	0	0	0	0	0	0	0	0	0	0	0	0	0	0	0	0	0	0
51-3-50-1-1-007B-26134-07-01	2	51	3	26134	3292.03	1	6	1	4	2	1	0	0	0	0	0	0	0	0	0	0	0	0	0	0	0	0	0	0	0	0	0	0	0	1	0
51-8-70-5-2-007B-20717-02-02	2	51	8	20717	2578.75	1	7	2	4	2	0	0	0	0	0	0	0	0	0	0	0	0	0	0	0	0	0	0	0	0	0	0	0	0	1	0
51-8-70-5-2-007B-20717-05-03	2	51	8	20717	2290.05	1	3	1	4	2	0	0	0	0	0	0	0	0	0	0	0	0	0	0	0	0	0	0	0	0	0	0	0	0	1	0
51-71-10-3-1-067B-15334-C3-03	1	51	71	15334	609.91	1	4	1	6	3	1	0	0	0	0	1	0	0	0	0	1	0	0	0	0	0	0	0	0	0	0	0	0	0	1	0
51-71-30-8-1-010B-16678-12-03	1	51	71	16678	510.78	1	3	2	3	2	0	0	0	0	0	0	0	0	0	0	0	0	0	0	0	0	0	0	0	0	0	0	0	0	1	0
51-8-70-5-2-007B-20717-05-02	2	51	8	20717	2757.34	1	7	2	5	3	1	0	0	0	0	0	0	0	0	0	0	0	0	0	0	0	0	0	0	0	0	0	0	0	1	0
51-71-31-2-1-018B-27077-03-02	1	51	71	27077	506.75	1	4	2	3	2	0	0	0	0	0	0	0	0	0	0	0	0	0	0	0	0	0	0	0	0	0	0	0	0	1	0
51-71-20-3-1-014B-25939-13-03	1	51	71	25939	988.63	1	2	2	2	2	0	0	0	0	0	0	0	0	0	0	0	0	0	0	0	0	0	0	0	0	0	0	0	0	0
51-1-20-13-1-005B-25057-C2-01	2	51	1	25057	2700.5	1	6	1	2	2	1	0	0	0	0	0	0	0	0	0	0	0	0	0	0	0	0	0	0	0	0	0	0	0	1	0
51-71-20-5-1-055B-26043-20-04	1	51	71	26043	815.8	1	5	2	3	2	1	0	0	0	0	0	0	0	0	0	0	0	0	0	0	0	0	0	0	0	0	0	0	0	1	0
51-8-30-15-2-001B-20334-C1-02	2	51	8	20334	3501.1	1	6	2	2	2	1	0	0	0	0	0	0	0	0	0	0	0	0	0	0	0	0	0	0	0	0	0	0	0	1	0
51-4-30-1-1-012B-25339-11-01	2	51	4	25339	2532.28	1	7	1	2	2	1	0	0	0	0	0	0	0	0	0	0	0	0	0	0	0	0	0	0	0	0	0	0	0	0
51-71-30-8-1-010B-16678-20-02	1	51	71	16678	494.86	1	3	2	4	2	1	0	0	0	0	0	0	0	0	0	0	0	0	0	0	0	0	0	0	0	0	0	0	0	1	1
51-71-30-8-1-010B-16678-20-01	1	51	71	16678	536.06	1	4	1	4	2	0	0	0	0	0	0	0	0	0	0	0	0	0	0	0	0	0	0	0	0	0	0	0	0	1	1
51-71-10-8-1-023B-25702-14-01	1	51	71	25689	427.47	1	8	1	2	2	0	0	0	0	0	0	0	0	0	0	0	0	0	0	0	0	0	0	0	0	0	0	0	0	0
51-2-70-16-2-003B-20796-10-04	2	51	2	20796	2765.89	1	7	2	0	1	0	0	0	0	0	0	0	0	0	0	0	0	0	0	0	0	0	0	0	0	0	0	0	0	1	0
51-71-10-5-1-011B-25433-03-01	1	51	71	25433	482.94	1	5	2	4	2	0	0	0	0	0	0	0	0	0	0	0	0	0	0	0	0	0	0	0	0	0	0	0	0	0
51-71-30-4-1-013B-26499-10-01	1	51	71	26499	235.07	1	7	1	6	3	0	0	0	0	0	0	0	0	0	0	0	0	0	0	0	0	0	0	0	0	0	0	0	0	0
51-71-31-8-1-050B-17307-19-03	1	51	71	17307	660.99	1	2	2	1	1	0	0	0	0	0	0	0	0	0	0	0	0	0	0	0	0	0	0	0	0	0	0	0	0	1	0
51-7-70-4-2-008B-20699-12-02	2	51	7	20699	2447.71	1	5	2	4	2	1	0	0	0	0	0	0	0	0	0	0	0	0	0	0	0	0	0	0	0	0	0	0	0	0
51-71-31-2-1-018B-27077-19-01	1	51	71	27077	496.49	1	5	2	2	2	1	0	0	0	0	0	0	0	0	0	0	0	0	0	0	0	0	0	0	0	0	0	0	0	0
51-71-10-1-1-104B-25104-09-05	1	51	71	25104	2234.42	1	3	2	2	2	0	0	0	0	0	0	0	0	0	0	0	0	0	0	0	0	0	0	0	0	0	0	0	0	0
51-71-31-8-1-050B-17307-01-02	1	51	71	17307	382.81	1	6	2	2	2	1	0	0	0	0	0	0	0	0	0	0	0	0	0	0	0	0	0	0	0	0	0	0	0	0
51-71-30-11-1-015B-26902-08-0	1	51	71	26902	1565.33	1	3	2	4	2	1	0	0	0	0	0	0	0	0	0	0	0	0	0	0	0	0	0	0	0	0	0	0	0	0
51-4-30-1-1-012B-25339-09-05	2	51	4	25339	2813.54	1	7	2	2	2	0	0	0	0	0	0	0	0	0	0	0	0	0	0	0	0	0	0	0	0	0	0	0	0	0
51-71-20-8-1-008B-26180-08-01	1	51	71	26180	531.41	1	7	1	6	3	1	0	0	0	0	0	0	0	0	0	0	0	0	0	0	0	0	0	0	0	0	0	0	0	1	0
51-3-50-1-1-007B-26134-15-05	2	51	3	26134	4345.57	1	8	2	1	1	1	1	0	1	1	0	0	0	0	0	0	0	0	0	0	0	0	0	0	0	0	0	0	0	1	1
51-71-30-10-1-018B-16785-C1-0	1	51	71	16785	635.54	1	3	2	4	2	0	0	0	0	0	0	0	0	0	0	0	0	0	0	0	0	0	0	0	0	0	0	0	0	0
51-3-20-4-1-006B-25544-12-01	2	51	3	25544	4839.08	1	4	1	4	2	1	0	0	0	0	0	0	0	0	0	0	0	0	0	0	0	0	0	0	0	0	0	0	0	1	0
51-71-20-3-1-014B-25939-03-04	1	51	71	25939	854.14	1	2	2	2	2	0	0	0	0	0	0	0	0	0	0	0	0	0	0	0	0	0	0	0	0	0	0	0	0	0
51-8-70-5-2-007B-20717-19-02	2	51	8	20717	2485.06	1	5	1	4	2	1	0	0	0	0	0	0	0	0	0	0	0	0	0	0	0	0	0	0	0	0	0	0	0	1	0
51-71-30-11-1-015B-26902-12-0	1	51	71	26902	1533.66	1	6	2	4	2	0	0	0	0	0	0	0	0	0	0	0	0	0	0	0	0	0	0	0	0	0	0	0	0	1	0
51-71-20-5-1-055B-26043-03-01	1	51	71	26043	738.13	1	7	1	3	2	1	0	0	0	0	0	0	0	0	0	0	0	0	0	0	0	0	0	0	0	0	0	0	0	1	0
51-71-20-8-1-015B-26128-01-02	1	51	71	26128	602.63	1	3	2	4	2	0	0	0	0	0	0	0	0	0	0	0	0	0	0	0	0	0	0	0	0	0	0	0	0	1	0
51-71-10-8-1-023B-25706-17-03	1	51	71	25689	513.8	1	3	1	2	2	0	0	0	0	0	0	0	0	0	0	0	0	0	0	0	0	0	0	0	0	0	0	0	0	0
51-5-30-6-1-010B-25081-19-04	2	51	5	25081	6282.76	1	2	1	0	1	0	0	0	0	0	0	0	0	0	0	0	0	0	0	0	0	0	0	0	0	0	0	0	0	0
51-71-20-5-1-055B-26043-17-03	1	51	71	26043	918.65	1	3	1	3	2	1	0	0	0	0	0	0	0	0	0	0	0	0	0	0	0	0	0	0	0	0	0	0	0	1	1
51-6-10-7-1-011B-25031-10-02	2	51	6	25031	2819.45	1	5	2	4	2	1	1	0	0	0	0	0	0	0	0	1	0	0	0	0	1	0	0	0	0	0	0	0	0	1	1
51-6-10-7-1-011B-25031-07-04	2	51	6	25031	4747.51	1	5	2	3	2	1	0	0	0	0	0	0	0	0	0	0	0	1	0	0	0	0	0	0	0	0	0	0	0	1	0
51-7-70-4-2-008B-20699-03-01	2	51	7	20699	2603.54	1	6	1	2	2	1	0	0	0	0	0	0	0	0	0	1	0	0	0	0	0	0	0	0	0	0	0	0	0	1	0
51-71-31-2-1-018B-27077-03-03	1	51	71	27077	616.81	1	1	1	0	1	0	0	0	0	0	0	0	0	0	0	0	0	0	0	0	0	0	0	0	0	0	0	0	0	0
51-71-20-5-1-055B-26043-19-01	1	51	71	26043	672.72	1	6	1	3	2	1	0	0	0	0	0	0	0	0	0	0	0	0	0	0	0	0	0	0	0	0	0	0	0	1	0
51-6-40-24-2-008B-20364-08-05	2	51	6	20364	2726.81	1	3	1	2	2	0	0	0	0	0	0	0	0	0	0	0	0	0	0	0	0	0	0	0	0	0	0	0	0	0
51-71-10-1-1-104B-25104-09-01	1	51	71	25104	2388.36	1	4	1	6	3	1	0	0	0	0	0	0	0	0	0	0	0	0	0	0	0	0	0	0	0	0	0	0	0	0
51-5-30-6-1-010B-25081-17-03	2	51	5	25081	2986.16	1	2	2	3	2	0	0	0	0	0	0	0	0	0	0	0	0	0	0	0	0	0	0	0	0	0	0	0	0	1	0
51-2-30-10-2-013B-20351-17-04	2	51	2	20351	4145.11	1	3	1	5	3	1	0	0	0	0	0	0	0	0	0	0	0	0	0	0	0	0	0	0	0	0	0	0	0	1	0
51-71-10-5-1-049B-25471-03-01	1	51	71	25471	718.14	1	5	1	4	2	0	0	0	0	0	0	0	0	0	0	0	0	0	0	0	0	0	0	0	0	0	0	0	0	1	0
51-71-30-8-1-010B-16678-11-01	1	51	71	16678	536.06	1	5	1	5	3	1	0	0	0	0	0	0	0	0	0	0	0	0	0	0	0	0	0	0	0	0	0	0	0	0
51-71-31-1-1-058B-27009-07-01	1	51	71	27009	727.01	1	4	1	4	2	1	0	0	0	0	0	0	0	0	0	0	0	0	0	0	0	0	0	0	0	0	0	0	0	1	2
51-1-20-13-1-005B-25057-20-01	2	51	1	25057	2700.5	1	5	1	3	2	1	0	0	0	0	0	0	0	0	0	0	0	0	0	0	0	0	0	0	0	0	0	0	0	1	0
51-71-20-8-1-008B-26180-13-03	1	51	71	26180	725.68	1	3	1	4	2	0	0	0	0	0	0	0	0	0	0	0	0	0	0	0	0	0	0	0	0	0	0	0	0	1	0
51-71-20-1-1-009B-15802-08-03	1	51	71	15802	507.63	1	2	2	1	1	0	1	0	1	1	0	0	1	0	0	0	0	0	0	0	0	0	0	0	1	0	0	0	0	1	0
51-7-30-12-1-004B-25082-12-02	2	51	7	25082	3202.65	1	7	2	2	2	0	0	0	0	0	0	0	0	0	0	0	0	0	0	0	0	0	0	0	1	0	0	0	0	1	1
51-71-10-8-1-023B-25688-01-01	1	51	71	25689	482.21	1	3	2	3	2	1	0	0	0	0	0	0	0	0	0	0	0	0	0	0	0	0	0	0	0	0	0	0	0	1	0
51-1-30-10-2-004B-20310-04-02	2	51	1	20310	2655.21	1	5	2	4	2	0	0	0	0	0	0	0	0	0	0	0	0	0	0	0	0	0	0	0	0	0	0	0	0	1	1
51-1-30-10-2-004B-20310-02-04	2	51	1	20310	2786.63	1	3	1	3	2	0	0	0	0	0	0	0	0	0	0	0	0	0	0	0	0	0	0	0	0	0	0	0	0	1	1
51-71-30-2-1-122B-26390-05-05	1	51	71	26390	596.43	1	2	1	2	2	0	0	0	0	0	0	0	0	0	0	0	0	0	0	0	0	0	0	0	0	0	0	0	0	0
51-2-30-10-2-013B-20351-09-01	2	51	2	20351	3086.28	1	5	1	5	3	1	0	0	0	0	0	0	0	0	0	0	0	0	0	0	0	0	0	0	0	0	0	0	0	0
51-2-70-16-2-003B-20796-02-02	2	51	2	20796	2586.75	1	8	2	2	2	0	0	0	0	0	0	0	0	0	0	0	0	0	0	0	0	0	0	0	0	0	0	0	0	1	0
51-71-30-2-1-030B-16298-06-01	1	51	71	16298	842.22	1	4	2	3	2	1	0	0	0	0	0	0	0	0	1	0	0	0	0	0	0	0	0	0	0	0	0	0	0	0
51-7-30-12-1-004B-25082-03-02	2	51	7	25082	2709.96	1	5	2	2	2	1	0	0	0	0	0	0	0	0	0	0	0	0	0	0	0	0	0	0	0	0	0	0	0	1	0
51-71-10-6-1-104B-25599-C1-03	1	51	71	25583	438.97	1	3	2	4	2	0	0	0	0	0	0	0	0	0	0	0	0	0	0	0	0	0	0	0	0	0	0	0	0	1	0
51-6-40-24-2-008B-20364-14-03	2	51	6	20364	3974.18	1	3	1	4	2	0	0	0	0	0	0	0	0	0	0	0	0	0	0	0	0	0	0	0	0	0	0	0	0	0
51-71-20-5-1-055B-26043-16-04	1	51	71	26043	1013.49	1	1	1	0	1	0	0	0	0	0	0	0	0	0	0	0	0	0	0	0	0	0	0	0	0	0	0	0	0	0
51-2-30-10-2-013B-20351-08-04	2	51	2	20351	4501.03	1	2	2	0	1	0	0	0	0	0	0	0	0	0	0	0	0	0	0	0	0	0	0	0	0	0	0	0	0	0
51-71-20-3-1-014B-25939-12-01	1	51	71	25939	971.29	1	6	1	4	2	1	0	0	0	0	0	0	0	0	0	0	0	0	0	0	0	0	0	0	0	0	0	0	0	0
51-2-30-10-2-013B-20351-09-03	2	51	2	20351	3141.96	1	2	2	1	1	0	0	0	0	0	0	0	0	0	0	0	0	0	0	0	0	0	0	0	0	0	0	0	0	0
51-71-31-1-1-058B-27009-C1-01	1	51	71	27009	464.37	1	6	2	2	2	1	0	0	0	0	0	0	0	0	0	0	0	0	0	0	0	0	0	0	0	0	0	0	0	1	0
51-71-20-1-1-009B-15802-C1-01	1	51	71	15802	460.27	1	5	1	6	3	1	0	0	0	0	0	0	0	0	0	0	0	0	0	0	0	0	0	0	0	0	0	0	0	0
51-71-31-11-1-001B-27417-11-0	1	51	71	27417	908.68	1	4	2	6	3	0	0	0	0	0	0	0	0	0	0	0	0	0	0	0	0	0	0	0	0	0	0	0	0	0
51-71-20-8-1-008B-26180-19-02	1	51	71	26180	732.53	1	4	2	6	3	0	0	0	0	0	0	0	0	0	0	0	0	0	1	1	0	0	0	0	0	0	0	0	0	1	0
51-71-20-8-1-008B-26180-17-04	1	51	71	26180	725.68	1	3	1	4	2	1	0	0	0	0	0	0	0	0	0	0	0	0	1	0	0	0	0	0	0	0	0	0	0	1	0
51-2-30-10-2-013B-20351-07-01	2	51	2	20351	2882.49	1	6	1	4	2	1	0	0	0	0	0	0	0	0	0	0	0	0	0	0	0	0	0	0	0	0	0	0	0	1	0
51-71-20-1-1-009B-15802-09-01	1	51	71	15802	468.78	1	4	1	4	2	0	0	0	0	0	0	0	0	0	0	0	0	0	0	0	0	0	0	0	0	0	0	0	0	1	0
51-71-20-1-1-009B-15802-04-03	1	51	71	15802	438.57	1	2	2	1	1	0	0	0	0	0	0	0	0	0	0	0	0	0	0	0	0	0	0	0	0	0	0	0	0	1	0
51-71-20-8-1-015B-26128-13-01	1	51	71	26128	602.63	1	3	2	4	2	0	0	0	0	0	1	0	0	0	0	0		0	0	0	0	0	0	0	0	0	0	0	0	1	0
51-6-40-24-2-008B-20364-13-02	2	51	6	20364	2598.21	1	6	2	2	2	1	0	0	0	0	0	0	0	0	0	0	0	0	0	0	0	0	0	0	0	0	0	0	0	1	0
51-71-30-10-1-018B-16785-19-0	1	51	71	16785	688.45	1	5	1	6	3	0	0	0	0	0	0	0	0	0	0	0	0	0	0	0	0	0	0	0	0	0	0	0	0	1	0
51-3-20-4-1-006B-25544-15-01	2	51	3	25544	4839.08	1	4	1	4	2	1	0	0	0	0	0	0	0	0	0	0	0	0	0	0	0	0	0	0	0	0	0	0	0	0
51-71-20-3-1-014B-25939-20-02	1	51	71	25939	810.77	1	6	2	3	2	0	0	0	0	0	0	0	0	0	0	0	0	0	0	0	0	0	0	0	0	0	0	0	0	0
51-5-30-6-1-010B-25081-13-04	2	51	5	25081	2703.06	1	2	1	3	2	0	0	0	0	0	0	0	0	0	0	0	0	0	0	0	0	0	0	0	0	0	0	0	0	1	2
51-71-31-8-1-050B-17307-09-03	1	51	71	17307	589.5	1	3	1	3	2	1	0	0	0	0	0	0	0	0	0	0	0	0	0	0	0	0	0	0	0	0	0	0	0	0
51-7-30-12-1-004B-25082-C3-02	2	51	7	25082	2709.96	1	5	2	3	2	1	0	0	0	0	0	0	0	0	0	0	0	0	0	0	0	0	0	0	0	0	0	0	0	1	1
51-4-30-1-1-012B-25339-13-03	2	51	4	25339	2532.28	1	6	1	6	3	1	0	0	0	0	0	0	0	0	0	0	0	0	0	0	0	0	0	0	0	0	0	0	0	1	1
51-71-31-1-1-058B-27009-13-01	1	51	71	27009	542.23	1	6	1	3	2	1	0	0	0	0	0	0	0	0	0	0	0	0	0	0	0	0	0	0	0	0	0	0	0	1	0
51-71-31-2-1-018B-27077-11-02	1	51	71	27077	564.36	1	4	2	3	2	1	0	0	0	0	0	0	0	0	0	0	0	0	0	0	0	0	0	0	0	0	0	0	0	0
51-71-30-8-1-010B-16678-12-01	1	51	71	16678	399.81	1	6	1	2	2	1	0	0	0	0	0	0	0	0	0	0	0	0	0	0	0	0	0	0	0	0	0	0	0	0
51-8-70-5-2-007B-20717-16-01	2	51	8	20717	2485.06	1	5	1	2	2	1	0	0	0	0	0	0	0	0	0	0	0	0	0	0	0	0	0	0	0	0	0	0	0	1	0
51-71-10-2-1-054B-25233-18-01	1	51	71	25233	562.47	1	7	1	2	2	0	0	0	0	0	0	0	0	0	0	0	0	0	0	0	0	0	0	0	0	0	0	0	0	1	0
51-6-10-7-1-011B-25031-20-03	2	51	6	25031	2959	1	3	1	4	2	0	0	0	0	0	0	0	0	0	0	0	0	0	0	0	0	0	0	0	0	0	0	0	0	0
51-71-30-2-1-122B-26390-20-02	1	51	71	26390	480.09	1	6	2	2	2	1	0	0	0	0	0	0	0	0	0	0	0	0	0	0	0	0	0	0	0	0	0	0	0	0
51-71-20-1-1-009B-15802-14-01	1	51	71	15802	498.72	1	6	1	7	3	1	0	0	0	0	0	0	0	0	0	0	0	0	0	0	0	0	0	0	0	0	0	0	0	0
51-71-10-1-1-104B-25104-C4-05	1	51	71	25104	2634.94	1	2	1	2	2	0	0	0	0	0	0	0	0	0	0	0	0	0	0	0	0	0	0	0	0	0	0	0	0	0
51-71-20-1-1-009B-15802-13-01	1	51	71	15802	468.78	1	4	1	4	2	1	0	0	0	0	0	0	0	0	0	0	0	0	0	0	0	0	0	0	0	0	0	0	0	1	0
51-6-40-24-2-008B-20364-15-01	2	51	6	20364	6010.82	1	4	1	1	1	1	0	0	0	0	0	0	0	0	0	0	0	0	0	0	0	0	0	0	0	0	0	0	0	1	0
51-71-20-3-1-014B-25939-12-04	1	51	71	25939	988.63	1	2	2	2	2	0	0	0	0	0	0	0	0	0	0	0	0	0	0	0	0	0	0	0	0	0	0	0	0	0
51-71-31-8-1-050B-17307-05-03	1	51	71	17307	589.5	1	2	1	2	2	0	0	0	0	0	0	0	1	1	1	0	0	0	0	0	1	0	0	0	0	0	0	0	0	0
51-6-10-7-1-011B-25031-10-01	2	51	6	25031	3210.98	1	5	1	2	2	1	0	0	0	0	0	0	0	0	0	0	0	0	0	0	0	0	0	0	0	0	0	0	0	1	0
51-71-31-8-1-050B-17307-09-04	1	51	71	17307	571.07	1	2	2	2	2	0	0	0	0	0	0	0	0	0	0	0	0	0	0	0	0	0	0	0	0	0	0	0	0	1	1
51-8-30-15-2-001B-20334-10-03	2	51	8	20334	4087.39	1	3	2	4	2	0	0	0	0	0	0	0	0	0	0	0	0	0	0	0	0	0	0	0	0	0	0	0	0	1	0
51-71-10-8-1-023B-25708-C4-01	1	51	71	25689	389.6	1	7	1	1	1	1	0	0	0	0	0	0	0	0	0	0	0	0	0	0	0	0	0	0	0	0	0	0	0	0
51-1-30-10-2-004B-20310-14-03	2	51	1	20310	2655.21	1	5	2	4	2	0	0	0	0	0	0	0	0	0	0	0	0	0	0	0	0	0	0	0	0	0	0	0	0	1	0
51-5-30-6-1-010B-25081-14-04	2	51	5	25081	4307.75	1	8	1	0	1	0	0	0	0	0	0	0	0	0	0	0	0	0	0	0	0	0	0	0	0	0	0	0	0	1	0
51-71-10-8-1-023B-25691-04-03	1	51	71	25689	532.02	1	3	1	4	2	0	0	0	0	0	0	0	0	0	0	0	0	0	0	0	0	0	0	0	0	0	0	0	0	1	0
51-7-70-4-2-008B-20699-12-01	2	51	7	20699	2447.71	1	5	2	4	2	1	0	0	0	0	0	0	0	0	0	0	0	0	0	0	0	0	0	0	0	0	0	0	0	1	0
51-71-10-2-1-054B-25233-10-01	1	51	71	25233	687.33	1	5	1	4	2	1	0	0	0	0	0	0	0	0	0	0	0	0	0	0	0	0	0	0	0	0	0	0	0	1	1
51-71-31-1-1-058B-27009-17-02	1	51	71	27009	657.55	1	5	2	0	1	1	0	0	0	1	0	0	0	0	0	0	0	0	0	0	0	0	0	0	0	0	0	0	0	1	0
51-71-20-8-1-015B-26128-09-03	1	51	71	26128	622.02	1	2	2	2	2	0	0	0	0	0	0	0	0	0	0	0	0	0	0	0	0	0	0	0	0	0	0	0	0	0
51-71-30-8-1-010B-16678-18-01	1	51	71	16678	399.81	1	7	1	2	2	1	0	0	0	0	0	0	0	0	0	0	0	0	0	0	0	0	0	0	0	0	0	0	0	1	0
51-71-31-1-1-058B-27009-15-02	1	51	71	27009	747.44	1	4	2	4	2	1	0	0	0	0	0	0	0	0	0	0	0	0	0	0	0	0	0	0	0	0	0	0	0	1	0
51-2-70-16-2-003B-20796-20-04	2	51	2	20796	2297.15	1	3	1	4	2	0	0	0	0	0	0	0	0	0	0	0	0	0	0	0	0	0	0	0	0	0	0	0	0	0
51-71-31-11-1-001B-27417-01-0	1	51	71	27417	805.53	1	8	1	4	2	0	0	0	0	0	0	0	0	0	0	0	0	0	0	0	0	0	0	0	0	0	0	0	0	1	0
51-71-10-5-1-011B-25433-04-02	1	51	71	25433	433.64	1	3	2	4	2	0	0	0	0	0	0	0	0	0	0	0	0	0	0	0	0	0	0	0	0	0	0	0	0	0
51-71-20-3-1-014B-25939-14-01	1	51	71	25939	668.58	1	6	1	4	2	1	0	0	0	0	0	0	0	0	0	0	0	0	0	0	0	0	0	0	0	0	0	0	0	1	0
51-71-10-1-1-104B-25104-08-01	1	51	71	25104	2540.87	1	6	1	3	2	0	0	0	0	0	0	0	0	0	0	0	0	0	0	0	0	0	0	0	0	0	0	0	0	0
51-71-31-1-1-058B-27009-09-01	1	51	71	27009	740.45	1	3	1	4	2	0	0	0	1	0	0	0	0	0	0	0	0	0	0	0	0	0	0	0	0	0	0	0	0	1	0
51-71-31-1-1-058B-27009-15-01	1	51	71	27009	787.73	1	5	1	6	3	1	0	0	0	0	0	0	0	0	0	0	0	0	0	1	0	0	0	0	0	0	0	0	0	1	1
51-8-70-5-2-007B-20717-09-03	2	51	8	20717	2578.75	1	7	2	1	1	0	0	0	0	0	0	0	0	0	0	1	0	0	0	0	0	0	0	0	0	0	0	0	0	1	0
51-71-30-11-1-015B-26902-05-0	1	51	71	26902	1905.31	1	1	1	0	1	0	0	0	0	0	0	0	0	0	0	0	0	0	0	0	0	0	0	0	0	0	0	0	0	0
51-71-30-2-1-030B-16298-12-03	1	51	71	16298	903.47	1	1	2	0	1	0	0	0	0	0	0	0	0	0	0	0	0	0	0	0	0	0	0	0	0	0	0	0	0	0
51-3-20-4-1-006B-25544-17-01	2	51	3	25544	2091.72	1	5	2	3	2	1	0	0	0	0	0	0	0	0	0	0	0	0	0	0	0	0	0	0	0	0	0	0	0	1	0
51-71-10-8-1-023B-25704-15-01	1	51	71	25689	389.6	1	6	1	4	2	1	0	0	0	0	0	0	0	0	0	0	0	0	0	0	0	0	0	0	0	0	0	0	0	0
51-71-30-10-1-018B-16785-15-0	1	51	71	16785	688.45	1	4	1	5	3	1	0	0	0	0	0	0	0	0	0	0	0		0	0	0	0	0	0	0	0	0	0	0	0
51-7-70-4-2-008B-20699-11-02	2	51	7	20699	3093.04	1	7	2	0	1	1	0	0	0	0	0	0	0	0	0	0	0	0	0	0	0	0	0	0	0	0	0	0	0	1	0
51-71-20-8-1-008B-26180-08-03	1	51	71	26180	657.74	1	3	2	4	2	1	0	0	0	0	0	0	0	0	0	0	0	0	0	0	0	0	0	0	0	0	0	0	0	1	0
51-3-50-1-1-007B-26134-07-02	2	51	3	26134	2890.62	1	6	2	2	2	0	0	0	0	0	0	0	0	0	0	0	0	0	0	0	0	0	0	0	0	0	0	0	0	0
51-71-20-8-1-008B-26180-02-03	1	51	71	26180	700.82	1	3	1	4	2	0	0	0	0	0	0	0	0	0	0	0	0	0	0	0	0	0	0	0	0	0	0	0	0	1	0
51-8-70-5-2-007B-20717-08-02	2	51	8	20717	2182.05	1	6	2	3	2	1	0	0	0	0	0	0	0	0	0	0	0	0	0	0	0	0	0	0	0	0	0	0	0	1	0
51-71-20-5-1-055B-26043-C1-03	1	51	71	26043	901.97	1	4	1	4	2	1	0	0	0	0	0	0	0	0	0	0	0	0	0	0	0	0	0	0	0	0	0	0	0	0
51-1-20-13-1-005B-25057-14-03	2	51	1	25057	2749.21	1	2	2	2	2	0	0	0	0	0	0	0	0	0	0	0	0	0	0	0	0	0	0	0	0	0	0	0	0	0
51-71-10-8-1-023B-25694-07-03	1	51	71	25689	537.04	1	4	2	6	3	1	0	0	0	0	0	0	0	0	0	0	0	0	0	0	0	0	0	0	0	0	0	0	0	0
51-3-20-4-1-006B-25544-10-03	2	51	3	25544	3199.46	1	3	1	6	3	1	0	0	0	0	0	0	0	0	0	0	0	0	0	0	0	0	0	0	0	0	0	0	0	1	0
51-71-20-8-1-008B-26180-17-02	1	51	71	26180	455.1	1	6	2	4	2	1	0	0	0	0	0	0	0	0	0	0	0	0	0	0	0	0	0	0	0	0	0	0	0	1	0
51-71-20-5-1-055B-26043-20-01	1	51	71	26043	557.9	1	8	1	2	2	1	1	0	0	0	0	0	0	0	0	1	0	0	1	1	0	0	0	0	1	0	0	0	0	1	1
51-71-30-2-1-122B-26390-20-01	1	51	71	26390	540.62	1	4	1	3	2	1	0	0	0	0	0	0	0	0	0	0	0	0	0	0	0	0	0	0	0	0	0	0	0	0
51-1-30-10-2-004B-20310-15-01	2	51	1	20310	2824.25	1	6	1	0	1	1	0	0	0	1	0	0	0	0	0	0	0	0	0	0	0	0	0	0	0	0	0	0	0	1	0
51-1-20-13-1-005B-25057-06-01	2	51	1	25057	2700.5	1	5	1	3	2	1	0	0	0	0	0	0	0	0	0	0	0	0	0	0	0	0	0	0	0	0	0	0	0	0
51-3-50-1-1-007B-26134-C1-01	2	51	3	26134	2890.62	1	5	2	4	2	1	0	0	0	0	0	0	0	0	0	0	0	0	0	0	0	0	0	0	0	0	0	0	0	1	0
51-7-70-4-2-008B-20699-17-02	2	51	7	20699	3093.04	1	6	2	2	2	0	0	0	0	0	0	0	0	0	0	0	0	0	0	0	0	0	0	0	0	0	0	0	0	1	0
51-7-30-12-1-004B-25082-07-01	2	51	7	25082	3954.99	1	7	1	2	2	0	0	0	0	0	0	0	0	0	0	0	0	0	0	0	0	0	0	0	0	0	0	0	0	1	0
51-71-31-2-1-018B-27077-19-02	1	51	71	27077	559.09	1	3	1	4	2	1	0	0	0	0	0	0	0	0	0	0	0	0	0	0	0	0	0	0	0	0	0	0	0	1	0
51-71-31-6-1-010B-27184-C4-01	1	51	71	27184	488.51	1	6	1	4	2	1	0	0	0	0	0	0	0	0	0	0	0	0	0	0	0	0	0	0	0	0	0	0	0	0
51-1-20-13-1-005B-25057-20-02	2	51	1	25057	3992.75	1	5	2	3	2	1	0	0	0	0	0	0	0	0	0	0	0	0	0	0	0	0	0	0	0	0	0	0	0	0
51-71-10-6-1-104B-25589-09-02	1	51	71	25583	438.97	1	4	2	4	2	0	0	0	0	0	0	0	0	0	0	0	0	0	0	0	0	0	0	0	0	0	0	0	0	0
51-71-31-8-1-050B-17307-20-01	1	51	71	17307	649.39	1	5	1	4	2	1	0	0	0	0	0	0	0	0	0	0	0	0	0	0	0	0	0	0	0	0	0	0	0	1	1
51-7-70-4-2-008B-20699-C2-02	2	51	7	20699	2447.71	1	5	2	2	2	1	0	0	0	0	0	0	0	0	0	0	0	0	0	0	0	0	0	0	0	0	0	0	0	1	1
51-6-40-24-2-008B-20364-16-08	2	51	6	20364	3070.58	1	7	2	0	1	0	0	0	0	0	0	0	0	0	0	0	0	0	0	0	0	0	0	0	0	0	0	0	0	0
51-71-30-2-1-030B-16298-19-02	1	51	71	16298	842.22	1	5	2	6	3	0	0	0	0	0	0	0	0	0	0	0	0	0	0	0	0	0	0	0	0	0	0	0	0	0
51-71-31-11-1-001B-27417-C1-0	1	51	71	27417	628.73	1	6	2	3	2	0	0	0	0	0	0	0	0	0	0	0	0	0	0	0	0	0	0	0	0	0	0	0	0	0
51-1-30-10-2-004B-20310-C2-01	2	51	1	20310	3875.09	1	7	1	3	2	1	0	0	0	0	0	0	0	0	0	0	0	0	0	0	0	0	0	0	0	0	0	0	0	0
51-7-30-12-1-004B-25082-13-01	2	51	7	25082	3954.99	1	8	1	2	2	0	0	0	0	0	0	0	0	0	0	0	0	0	0	0	0	0	0	0	0	0	0	0	0	1	1
51-71-30-4-1-013B-26499-08-01	1	51	71	26499	341.51	1	5	1	6	3	1	0	0	0	0	0	0	0	0	0	0	0	0	0	0	0	0	0	0	0	0	0	0	0	0
51-3-20-4-1-006B-25544-07-04	2	51	3	25544	2195.25	1	3	1	3	2	0	0	1	0	0	0	0	0	0	0	0	0	0	0	0	1	0	0	0	0	0	0	0	0	1	0
51-71-31-2-1-018B-27077-17-02	1	51	71	27077	564.36	1	4	2	4	2	0	0	0	0	0	0	0	0	0	0	0	0	0	0	0	0	0	0	0	0	0	0	0	0	1	1
51-71-31-2-1-018B-27077-07-01	1	51	71	27077	449.22	1	8	1	2	2	1	0	0	0	0	0	0	0	0	0	0	0	0	0	1	0	0	0	0	0	0	0	0	0	1	0
51-71-31-2-1-018B-27077-13-03	1	51	71	27077	523.05	1	3	2	3	2	0	0	0	0	0	0	0	0	0	0	0	0	0	0	0	0	0	0	0	0	0	0	0	0	0
51-71-31-8-1-050B-17307-11-01	1	51	71	17307	571.07	1	3	2	4	2	1	0	0	0	0	0	0	0	0	0	0	0	0	0	0	0	0	0	0	0	0	0	0	0	0
51-71-20-5-1-055B-26043-08-02	1	51	71	26043	927.32	1	5	2	4	2	0	0	0	0	0	0	0	0	0	0	0	0	0	0	0	0	0	0	0	0	0	0	0	0	1	0
51-1-30-10-2-004B-20310-09-04	2	51	1	20310	3991.67	1	8	2	0	1	0	0	0	0	0	0	0	0	0	0	0	0	0	0	0	0	0	0	0	0	0	0	0	0	1	0
51-71-30-2-1-122B-26390-C2-02	1	51	71	26390	480.09	1	5	2	4	2	0	0	0	0	0	0	0	0	0	0	0	0	0	0	0	0	0	0	0	0	0	0	0	0	1	0
51-8-70-5-2-007B-20171-06-05	2	51	8	20717	3624.2	1	2	2	1	1	0	0	0	0	0	0	0	0	0	0	0	0	0	0	0	0	0	0	0	0	0	0	0	0	0
51-71-10-3-1-067B-15334-07-02	1	51	71	15334	609.91	1	3	1	4	2	0	0	1	0	0	0	0	0	0	0	0	1	0	0	0	0	0	0	0	0	0	0	0	0	1	1
51-71-20-5-1-055B-26043-19-03	1	51	71	26043	887.18	1	3	1	3	2	0	0	0	0	0	0	0	0	0	0	0	0	0	0	0	0	0	0	0	0	0	0	0	0	1	0
51-1-20-13-1-005B-25057-19-02	2	51	1	25057	2371.22	1	6	2	2	2	1	0	0	0	0	0	0	0	0	0	0	0	0	0	0	0	0	0	0	0	0	0	0	0	1	1
51-7-70-4-2-008B-20699-16-01	2	51	7	20699	2892.71	1	7	2	0	1	1	0	0	1	1	0	0	0	0	0	0	0	0	0	0	0	0	0	0	0	0	0	0	0	0
51-71-10-5-1-011B-25433-06-03	1	51	71	25433	518.07	1	2	2	0	1	0	0	0	0	0	0	0	0	0	0	0	0	0	0	0	0	0	0	0	0	0	0	0	0	1	0
51-71-20-3-1-014B-25939-06-01	1	51	71	25939	668.58	1	7	1	4	2	0	0	0	0	0	0	0	0	0	0	0	0	0	0	0	0	0	0	0	0	0	0	0	0	1	0
51-71-30-2-1-030B-16298-18-02	1	51	71	16298	1143.47	1	8	2	7	3	1	0	0	0	0	0	0	0	0	0	0	0	0	0	0	0	0	0	0	0	0	0	0	0	1	0
51-71-31-8-1-050B-17307-20-04	1	51	71	17307	660.99	1	2	2	0	1	0	0	0	0	0	0	0	0	0	0	0	0	0	0	0	0	0	0	0	0	0	0	0	0	0
51-7-70-4-2-008B-20699-10-05	2	51	7	20699	2568.86	1	2	1	1	1	0	0	0	0	0	0	0	0	0	0	0	0	0	0	0	0	0	0	0	0	0	0	0	0	1	0
51-71-10-5-1-011B-25433-02-03	1	51	71	25433	518.07	1	2	2	6	3	0	0	0	1	0	0	0	0	0	0	0	0	0	0	0	0	0	0	0	0	0	0	0	0	0
51-6-40-24-2-008B-20364-04-02	2	51	6	20364	3283.22	1	6	2	1	1	1	0	0	0	0	0	0	0	0	0	0	0	0	0	0	0	0	0	0	0	0	0	0	0	0
51-71-30-11-1-015B-26902-16-0	1	51	71	26902	1743.31	1	4	2	2	2	0	0	0	0	0	0	0	1	1	0	0	0	0	0	0	0	0	0	0	0	0	0	0	0	1	0
51-71-31-11-1-001B-27417-18-0	1	51	71	27417	937.92	1	3	2	4	2	0	0	0	0	0	0	0	0	0	0	0	0	0	0	0	0	0	0	0	0	0	0	0	0	0
51-71-30-8-1-010B-16678-07-04	1	51	71	16678	591.21	1	2	2	1	1	0	0	0	0	0	0	0	0	0	0	0	0	0	0	0	0	0	0	0	0	0	0	0	0	0
51-3-50-1-1-007B-26134-10-03	2	51	3	26134	4421.45	1	3	1	4	2	1	0	0	0	0	0	0	0	0	0	0	0	0	0	0	0	0	0	0	0	0	0	0	0	0
51-71-10-1-1-104B-25104-15-04	1	51	71	25104	2586.25	1	2	2	2	2	0	0	0	0	0	0	0	0	0	0	0	0	0	0	0	0	0	0	0	0	0	0	0	0	0
51-71-30-2-1-030B-16298-04-01	1	51	71	16298	819.2	1	4	1	3	2	1	0	0	0	0	0	0	0	0	0	0	0	0	0	0	0	0	0	0	0	0	0	0	0	1	0
51-5-30-6-1-010B-25081-C3-02	2	51	5	25081	3043.84	1	8	2	0	1	0	0	0	0	0	0	0	0	0	0	0	0	0	0	0	0	0	0	0	0	0	0	0	0	0
51-1-20-13-1-005B-25057-14-05	2	51	1	25057	5784.24	1	1	1	0	1	0	0	0	0	0	0	0	0	0	0	0	0	0	0	0	0	0	0	0	0	0	0	0	0	0
51-2-70-16-2-003B-20796-16-03	2	51	2	20796	2297.15	1	3	1	5	3	0	0	0	0	0	0	0	0	0	0	0	0	0	0	0	0	0	0	0	0	0	0	0	0	1	0
51-71-20-3-1-014B-25939-09-03	1	51	71	25939	971.29	1	5	1	4	2	1	0	0	0	0	0	0	0	0	0	0	0	0	0	0	0	0	0	0	0	0	0	0	0	0
51-5-30-6-1-010B-25081-07-01	2	51	5	25081	4307.75	1	8	1	1	1	1	1	0	0	0	0	0	0	0	0	0	0	0	0	0	0	0	0	0	0	0	0	0	0	1	1
51-2-70-16-2-003B-20796-06-03	2	51	2	20796	5063.71	1	5	1	4	2	1	0	0	0	0	0	0	0	0	0	0	0	0	0	0	0	0	0	0	0	0	0	0	0	1	0
51-8-30-15-2-001B-20334-01-01	2	51	8	20334	2947.02	1	6	1	3	2	1	0	0	0	0	0	0	0	0	0	0	0	0	0	0	0	0	0	0	0	0	0	0	0	1	0
51-71-10-5-1-049B-25471-09-03	1	51	71	25471	730.96	1	2	2	1	1	0	0	0	0	0	0	0	0	0	0	0	0	0	0	0	0	0	0	0	0	0	0	0	0	0
51-6-10-7-1-011B-25031-05-01	2	51	6	25031	3210.98	1	5	1	4	2	1	0	0	0	0	0	0	0	0	1	0	0	0	0	0	0	0	0	0	0	0	0	0	0	1	0
51-71-20-5-1-055B-26043-04-03	1	51	71	26043	887.18	1	3	1	4	2	0	0	0	0	0	0	0	0	0	0	0	0	0	0	0	0	0	0	0	0	0	0	0	0	0
51-71-31-8-1-050B-17307-09-02	1	51	71	17307	599.33	1	4	1	3	2	1	0	0	0	0	0	0	0	0	0	0	0	0	0	0	0	0	0	0	0	0	0	0	0	1	1
51-71-20-5-1-055B-26043-C3-04	1	51	71	26043	859.44	1	3	2	4	2	0	0	0	0	0	0	0	0	0	0	0	0	0	0	0	0	0	0	0	0	0	0	0	0	0
51-71-31-1-1-058B-27009-11-03	1	51	71	27009	715.09	1	2	1	2	2	0	0	0	1	0	0	0	0	0	0	0	0	0	0	0	0	0	0	0	0	0	0	0	0	1	0
51-71-30-11-1-015B-26902-03-0	1	51	71	26902	1048.82	1	8	1	4	2	1	0	0	0	0	0	0	0	0	0	0	0	0	0	0	0	0	0	0	0	0	0	0	0	1	0
51-71-10-6-1-104B-25596-17-03	1	51	71	25583	467.72	1	3	1	3	2	0	0	0	0	0	0	0	0	0	0	0	0	0	0	0	0	0	0	0	0	0	0	0	0	1	1
51-71-30-2-1-122B-26390-08-02	1	51	71	26390	339.04	1	6	2	3	2	0	0	0	0	0	0	0	0	0	0	0	0	0	0	0	0	0	0	0	0	0	0	0	0	0
51-3-50-1-1-007B-26134-17-05	2	51	3	26134	3416.16	1	8	2	1	1	0	0	0	0	0	0	0	0	0	0	0	0	0	0	0	0	0	0	0	0	0	0	0	0	0
51-1-30-10-2-004B-20310-02-02	2	51	1	20310	3355.26	1	6	2	2	2	1	0	0	0	0	0	0	0	0	0	0	0	0	0	0	0	0	0	0	0	0	0	0	0	0
51-71-31-1-1-058B-27009-12-05	1	51	71	27009	715.09	1	3	1	3	2	0	0	0	0	0	0	0	0	0	0	0	0	0	0	0	0	0	0	0	0	0	0	0	0	1	1
51-71-10-5-1-049B-25471-05-05	1	51	71	25471	744.73	1	2	1	0	1	0	0	0	0	0	0	0	0	0	0	0	0	0	0	0	0	0	0	0	0	0	0	0	0	0
51-2-70-16-2-003B-20796-11-05	2	51	2	20796	3635.45	1	2	2	2	2	0	0	0	0	0	0	0	0	0	0	0	0	0	0	0	0	0	0	0	0	0	0	0	0	0
51-71-31-1-1-058B-27009-05-01	1	51	71	27009	671.13	1	3	2	4	2	0	0	0	0	0	0	0	0	0	0	0	0	0	0	0	0	0	0	0	0	0	0	0	0	1	0
51-8-30-15-2-001B-20334-12-01	2	51	8	20334	3274.35	1	8	2	1	1	1	0	0	0	0	0	0	0	0	0	0	0	0	0	0	0	0	0	0	0	0	0	0	0	1	0
51-71-31-2-1-018B-27077-09-03	1	51	71	27077	496.49	1	6	2	2	2	1	0	0	0	0	0	0	0	0	0	0	0	0	0	0	0	0	0	0	0	0	0	0	0	0
51-5-30-6-1-010B-25081-19-01	2	51	5	25081	3758.87	1	8	1	2	2	1	0	0	0	0	0	0	0	0	0	0	0	0	0	0	0	0	0	0	0	0	0	0	0	1	0
51-8-70-5-2-007B-20171-07-03	2	51	8	20717	2290.05	1	3	1	0	1	0	0	0	0	0	0	0	0	0	0	0	0	0	0	0	0	0	0	0	0	0	0	0	0	0
51-2-70-16-2-003B-20796-10-03	2	51	2	20796	2537.74	1	2	2	2	2	0	0	0	0	0	0	0	0	0	0	0	0	0	0	0	0	0	0	0	0	0	0	0	0	1	0
51-4-30-1-1-012B-25339-02-05	2	51	4	25339	2760.23	1	3	2	3	2	0	0	0	0	0	0	0	0	0	0	0	0	0	0	0	0	0	0	0	0	0	0	0	0	0
51-71-31-11-1-001B-27417-18-0	1	51	71	27417	1106.04	1	1	1	0	1	0	0	0	0	0	0	0	0	0	0	0	0	0	0	0	0	0	0	0	0	0	0	0	0	0
51-2-30-10-2-013B-20351-10-02	2	51	2	20351	2709.96	1	5	2	3	2	1	0	0	0	0	0	0	0	0	0	0	0	0	0	0	0	0	0	0	0	0	0	0	0	1	0
51-71-31-2-1-018B-27077-09-01	1	51	71	27077	594.79	1	5	1	4	2	1	0	0	0	0	0	0	0	0	0	0	0	0	0	0	0	0	0	0	0	0	0	0	0	1	1
51-5-30-6-1-010B-25081-17-06	2	51	5	25081	4277.84	1	1	2	0	1	0	0	0	0	0	0	0	0	0	0	0	0	0	0	0	0	0	0	0	0	0	0	0	0	0
51-71-31-1-1-058B-27009-13-04	1	51	71	27009	740.45	1	3	1	4	2	1	0	0	1	0	0	0	0	0	0	0	0	0	0	0	0	0	0	0	0	0	0	0	0	1	0
51-71-10-5-1-011B-25433-20-03	1	51	71	25433	527.82	1	2	1	2	2	0	0	0	0	0	0	0	0	0	0	0	0	0	0	0	0	0	0	0	0	0	0	0	0	1	0
51-1-30-10-2-004B-20310-04-01	2	51	1	20310	3023.93	1	6	1	4	2	1	1	0	0	0	0	0	0	0	0	0	0	0	0	0	0	0	0	0	0	0	0	0	1	1	2
51-71-30-10-1-018B-16785-12-0	1	51	71	16785	677.16	1	2	1	2	2	0	0	0	0	0	0	0	0	0	0	0	0	0	0	0	0	0	0	0	0	0	0	0	0	0
51-71-10-2-1-054B-25233-03-01	1	51	71	25233	687.33	1	4	1	4	2	1	0	0	0	0	0	0	0	0	0	0	0	0	0	0	0	0	0	0	0	0	0	0	0	1	0
51-6-10-7-1-011B-25031-16-02	2	51	6	25031	4747.51	1	4	2	3	2	1	0	0	0	0	0	0	0	0	0	0	0	0	0	0	0	0	0	0	0	0	0	0	0	1	0
51-71-30-4-1-013B-26499-03-04	1	51	71	26499	310.01	1	3	1	3	2	0	0	0	0	0	0	0	0	0	0	0	0	0	0	0	0	0	0	0	0	0	0	0	0	0
51-5-30-6-1-010B-25081-17-02	2	51	5	25081	4336.87	1	5	2	4	2	1	0	0	0	0	0	0	0	0	0	0	0	0	0	0	0	0	0	0	0	0	0	0	0	1	0
51-8-30-15-2-001B-20334-C4-04	2	51	8	20334	3212.3	1	2	2	2	2	0	0	0	0	0	0	0	0	0	0	0	0	0	0	0	0	0	0	0	0	0	0	0	0	0
51-71-31-8-1-050B-17307-C2-02	1	51	71	17307	542.07	1	5	2	2	2	1	0	0	0	0	0	0	0	0	0	0	0	0	0	0	0	0	0	0	0	0	0	0	0	1	1
51-8-70-5-2-007B-20717-01-02	2	51	8	20717	2578.75	1	7	2	0	1	0	0	0	0	0	0	0	0	0	0	0	0	0	0	0	0	0	0	0	0	0	0	0	0	1	0
51-3-20-4-1-006B-25544-03-01	2	51	3	25544	2224.89	1	6	1	6	3	0	0	0	0	0	0	0	0	0	0	0	0	0	0	0	0	0	0	0	0	0	0	0	0	0
51-71-30-4-1-013B-26499-07-01	1	51	71	26499	175.73	1	8	2	3	2	1	0	0	0	0	0	0	0	0	0	0	0	0	0	0	0	0	0	0	0	0	0	0	0	1	0
51-7-70-4-2-008B-20699-13-02	2	51	7	20699	2892.71	1	8	2	0	1	0	0	0	1	0	0	0	0	0	0	0	0	0	0	0	0	0	0	0	0	0	0	0	0	1	0
51-8-70-5-2-007B-20717-20-05	2	51	8	20717	3219.08	1	4	2	4	2	0	0	0	0	0	0	0	0	0	0	0	0	0	0	0	0	0	0	0	0	0	0	0	0	1	1
51-71-30-2-1-030B-16298-07-01	1	51	71	16298	819.2	1	5	1	4	2	1	0	0	0	0	0	0	0	0	0	0	0	0	0	0	0	0	0	0	0	0	0	0	0	1	0
51-71-31-1-1-058B-27009-04-02	1	51	71	27009	671.13	1	3	2	2	2	0	0	0	1	1	0	0	0	0	0	0	0	0	0	0	0	0	0	0	0	0	0	1	0	1	0
51-71-31-6-1-010B-27184-08-03	1	51	71	27184	722.36	1	2	2	0	1	0	0	0	0	0	0	0	0	0	0	0	0	0	0	0	0	0	0	0	0	0	0	0	0	0
51-71-10-6-1-104B-25585-05-03	1	51	71	25583	438.97	1	4	2	6	3	1	0	0	0	0	0	0	0	0	0	0	0	0	0	0	0	0	0	0	0	0	0	0	0	1	0
51-71-30-4-1-013B-26499-03-01	1	51	71	26499	235.07	1	6	1	6	3	1	0	0	0	0	0	0	0	0	0	0	0	0	0	0	0	0	0	0	0	0	0	0	0	0
51-2-70-16-2-003B-20796-06-01	2	51	2	20796	3194.41	1	7	1	2	2	1	0	0	0	0	0	0	0	0	0	0	0	0	1	1	0	0	0	0	1	0	0	0	0	1	0
51-71-20-5-1-055B-26043-15-01	1	51	71	26043	832.64	1	4	2	6	3	0	0	0	0	1	0	0	0	0	0	0	0	0	0	0	0	0	0	0	0	0	0	0	0	1	0
51-71-20-1-1-009B-15802-18-05	1	51	71	15802	507.63	1	2	2	0	1	0	0	0	0	0	0	0	0	0	0	0	0	0	0	0	0	0	0	0	0	0	0	0	0	1	0
51-71-20-3-1-014B-25939-18-03	1	51	71	25939	854.14	1	3	2	4	2	0	0	0	0	0	0	0	0	0	0	0	0	0	0	0	0	0	0	0	0	0	0	0	0	0
51-71-20-8-1-008B-26180-20-03	1	51	71	26180	657.74	1	3	2	4	2	0	0	0	0	0	0	0	0	0	0	0	0	0	0	0	0	0	0	0	0	0	0	0	0	0
51-71-20-8-1-015B-26128-C4-01	1	51	71	26128	486.89	1	6	1	6	3	1	0	0	0	0	0	0	0	0	0	0	0	0	0	0	0	0	0	0	0	0	0	0	0	0
51-71-10-6-1-104B-25585-05-04	1	51	71	25583	453.09	1	3	2	4	2	0	0	0	0	0	0	0	0	0	0	0	0	0	0	0	0	0	0	0	0	0	0	0	0	1	0
51-4-30-1-1-012B-25339-14-01	2	51	4	25339	3981.83	1	8	1	2	2	1	0	0	0	0	0	0	0	0	0	0	0	0	0	0	0	0	0	0	0	0	0	0	0	0
51-2-30-10-2-013B-20351-06-01	2	51	2	20351	2882.49	1	7	1	6	3	1	0	0	0	0	0	0	0	0	0	0	0	0	0	0	0	0	0	0	0	0	0	0	0	0
51-71-10-5-1-011B-25433-14-02	1	51	71	25433	300.04	1	6	2	2	2	0	0	0	0	0	0	0	0	0	0	1	0	0	0	0	1	0	0	0	0	0	0	0	0	1	0
51-71-10-5-1-011B-25433-05-03	1	51	71	25433	518.07	1	1	2	2	2	0	0	0	1	0	0	0	0	0	0	0	0	0	0	0	0	0	0	0	0	0	0	0	0	0
51-1-30-10-2-004B-20310-18-01	2	51	1	20310	3023.93	1	5	1	4	2	1	0	0	0	0	0	0	0	0	0	0	0	0	0	0	0	0	0	0	0	0	0	0	0	1	0
51-8-70-5-2-007B-20717-04-02	2	51	8	20717	2757.34	1	6	2	0	1	1	0	0	0	0	0	0	0	0	0	0	0	0	0	0	0	0	0	0	0	0	0	0	0	1	0
51-71-31-1-1-058B-27009-10-02	1	51	71	27009	727.01	1	4	1	6	3	1	0	0	0	1	0	0	0	0	0	0	0	0	0	0	0	0	0	0	0	0	0	0	0	1	0
51-71-20-1-1-009B-15802-C4-01	1	51	71	15802	460.27	1	4	1	6	3	1	0	0	0	0	0	0	0	0	0	0	0	0	0	0	0	0	0	0	0	0	0	0	0	0
51-71-20-5-1-055B-26043-05-01	1	51	71	26043	977.31	1	5	1	4	2	1	0	0	0	0	0	0	0	0	0	0	0	0	0	0	0	0	0	0	0	0	0	0	0	1	0
51-71-10-6-1-104B-25583-01-01	1	51	71	25583	515.23	1	5	1	6	3	1	0	1	0	0	0	0	0	0	0	0	0	0	0	0	0	0	0	0	0	0	0	0	0	1	0
51-7-70-4-2-008B-20699-20-02	2	51	7	20699	2447.71	1	6	2	0	1	1	0	0	0	0	0	0	0	0	0	0	0	0	0	0	0	0	0	0	0	0	0	0	0	1	1
51-2-30-10-2-013B-20351-11-02	2	51	2	20351	4563.14	1	5	2	3	2	1	0	0	0	0	0	0	0	0	0	0	0	0	0	0	0	0	0	0	0	0	0	0	0	1	0
51-71-31-1-1-058B-27009-08-01	1	51	71	27009	727.01	1	5	1	4	2	0	0	0	0	0	0	0	0	0	0	1	0	0	0	0	0	0	0	0	0	0	0	0	0	0
51-71-30-8-1-010B-16678-18-05	1	51	71	16678	494.86	1	4	2	5	3	1	0	0	0	0	0	0	0	0	0	0	0	0	0	0	0	0	0	0	0	0	0	0	0	1	1
51-8-30-15-2-001B-20334-15-02	2	51	8	20334	2770.63	1	6	2	2	2	0	0	0	0	0	0	0	0	0	0	0	0	0	0	0	0	0	0	0	0	0	0	0	0	1	0
51-71-30-10-1-018B-16785-19-0	1	51	71	16785	773.58	1	1	1	0	1	0	0	0	0	0	0	0	0	0	0	0	0	0	0	0	0	0	0	0	0	0	0	0	0	0
51-71-31-2-1-018B-27077-11-01	1	51	71	27077	548.94	1	4	1	3	2	1	0	0	0	0	0	0	0	0	0	0	0	0	0	0	0	0	0	0	0	0	0	0	0	1	2
51-71-30-10-1-018B-16785-14-0	1	51	71	16785	622.68	1	5	2	4	2	0	0	0	0	0	0	0	0	0	0	0	0	0	0	0	0	0	0	0	0	0	0	0	0	1	0
51-71-20-5-1-055B-26043-10-03	1	51	71	26043	887.18	1	3	1	4	2	0	0	0	0	0	0	0	0	0	0	0	0	0	0	0	0	0	0	0	0	0	0	0	0	1	1
51-7-70-4-2-008B-20699-20-01	2	51	7	20699	3572.25	1	8	1	0	1	1	0	0	0	0	0	0	0	0	0	0	0	0	0	1	0	0	0	0	0	0	0	0	0	1	1
51-2-70-16-2-003B-20796-18-01	2	51	2	20796	2492.76	1	5	1	4	2	1	0	0	0	0	0	0	0	0	0	0	0	0	0	0	0	0	0	0	0	0	0	0	0	1	0
51-71-10-5-1-049B-25471-06-01	1	51	71	25471	718.14	1	5	1	6	3	1	0	0	0	0	0	0	0	0	0	0	0	0	0	0	0	0	0	0	0	0	0	0	0	0
51-71-31-2-1-018B-27077-16-02	1	51	71	27077	496.49	1	5	2	3	2	0	0	0	0	0	0	0	0	0	0	0	0	0	0	0	0	0	0	0	0	0	0	0	0	0
51-1-30-10-2-004B-20310-07-04	2	51	1	20310	6477.01	1	2	1	2	2	0	0	0	0	0	0	0	0	0	0	0	0	0	0	0	0	0	0	0	0	0	0	0	0	0
51-8-70-5-2-007B-20717-11-03	2	51	8	20717	3337.62	1	3	1	2	2	1	0	0	0	0	0	0	0	0	0	0	0	0	0	0	0	0	0	0	0	0	0	0	0	1	0
51-1-20-13-1-005B-25057-11-02	2	51	1	25057	2371.22	1	5	2	4	2	0	0	0	0	0	0	0	0	0	0	0	0	0	0	0	0	0	0	0	0	0	0	0	0	0
51-8-70-5-2-007B-20717-11-01	2	51	8	20717	2485.06	1	5	1	2	2	1	0	0	0	0	0	0	0	0	0	0	0	0	0	0	0	0	0	0	0	0	0	0	0	1	0
51-71-31-6-1-010B-27184-12-03	1	51	71	27184	722.36	1	1	2	0	1	0	0	0	0	0	0	0	0	0	0	0	0	0	0	0	0	0	0	0	0	0	0	0	0	0
51-71-31-11-1-001B-27417-13-0	1	51	71	27417	968.19	1	3	1	4	2	0	0	0	0	0	0	0	0	0	0	0	0	0	0	0	0	0	0	0	0	0	0	0	0	0
51-71-31-1-1-058B-27009-03-01	1	51	71	27009	727.01	1	4	1	4	2	1	0	0	0	1	0	0	0	0	0	0	0	0	1	0	0	0	0	0	0	0	0	0	0	1	0
51-6-40-24-2-008B-20364-19-05	2	51	6	20364	3012.39	1	2	2	2	2	0	0	0	0	0	0	0	0	0	0	0	0	0	0	0	0	0	0	0	0	0	0	0	0	0
51-1-20-13-1-005B-25057-08-01	2	51	1	25057	3626.97	1	4	1	4	2	1	0	0	0	0	0	0	0	0	0	0	0	0	0	0	0	0	0	0	0	0	0	0	0	1	0
51-71-10-8-1-023B-25694-07-04	1	51	71	25689	522.36	1	4	1	6	3	1	0	0	0	0	0	0	0	0	0	0	0	0	0	0	0	0	0	0	0	0	0	0	0	1	0
51-8-70-5-2-007B-20717-16-09	2	51	8	20717	2529.89	1	3	2	2	2	0	0	0	0	0	0	0	0	0	0	0	0	0	0	0	0	0	0	0	0	0	0	0	0	1	0
51-71-30-4-1-013B-26499-10-02	1	51	71	26499	201.32	1	7	2	6	3	0	0	0	0	0	0	0	0	0	0	0	0	0	0	0	0	0	0	0	0	0	0	0	0	0
51-71-10-2-1-054B-25233-C4-01	1	51	71	25233	744.74	1	6	1	3	2	0	0	0	0	1	0	0	0	0	0	0	0	0	0	0	0	0	0	0	0	0	0	0	0	1	0
51-71-31-6-1-010B-27184-20-02	1	51	71	27184	418.36	1	6	2	6	3	0	0	0	0	0	0	0	0	0	0	0	0	0	0	0	0	0	0	0	0	0	0	0	0	0
51-2-30-10-2-013B-20351-03-01	2	51	2	20351	3202.65	1	7	2	6	3	0	0	0	0	0	0	0	0	0	0	0	0	0	0	0	0	0	0	0	0	0	0	0	0	1	0
51-8-70-5-2-007B-20717-12-02	2	51	8	20717	2578.75	1	7	2	0	1	0	0	0	0	0	0	0	0	0	0	0	0	0	0	0	0	0	0	0	0	0	0	0	0	1	0
51-71-30-4-1-013B-26499-02-02	1	51	71	26499	290.95	1	3	2	4	2	1	0	0	0	0	0	0	0	0	0	0	0	0	0	0	0	0	0	0	0	0	0	0	0	0
51-71-10-6-1-104B-25601-C3-03	1	51	71	25583	467.72	1	2	1	2	2	0	0	0	0	0	0	0	0	0	0	0	0	0	0	0	0	0	0	0	0	0	0	0	0	0
51-71-10-8-1-023B-25697-10-03	1	51	71	25689	513.8	1	3	1	4	2	0	0	0	0	0	0	0	0	0	0	0	0	0	0	0	0	0	0	0	0	0	0	0	0	1	0
51-4-30-1-1-012B-25339-16-01	2	51	4	25339	2532.28	1	7	1	3	2	1	0	0	0	0	0	0	0	0	0	0	0	0	0	0	0	0	0	0	0	0	0	0	0	0
51-71-10-8-1-023B-25708-C4-04	1	51	71	25689	532.02	1	4	1	4	2	1	0	0	0	0	0	0	0	0	0	0	0	0	0	0	0	0	0	0	0	0	0	0	0	0
51-71-10-8-1-023B-25693-06-04	1	51	71	25689	482.21	1	3	2	4	2	1	0	0	0	0	0	0	0	0	0	0	0	0	0	0	0	0	0	0	0	0	0	0	0	0
51-71-30-8-1-010B-16678-11-03	1	51	71	16678	591.21	1	1	2	0	1	0	0	0	0	0	0	0	0	0	0	0	0	0	0	0	0	0	0	0	0	0	0	0	0	0
51-71-30-8-1-010B-16678-03-01	1	51	71	16678	545.97	1	4	1	5	3	1	0	0	0	0	0	0	0	0	0	0	0	0	0	0	0	0	0	0	0	0	0	0	0	0
51-71-30-4-1-013B-26499-04-01	1	51	71	26499	235.07	1	6	1	6	3	1	0	0	0	0	0	0	0	0	0	0	0	0	0	0	0	0	0	0	0	0	0	0	0	0
51-2-30-10-2-013B-20351-15-04	2	51	2	20351	3141.96	1	2	2	1	1	0	0	0	0	0	0	0	0	0	0	0	0	0	0	0	0	0	0	0	0	0	0	0	0	1	0
51-71-30-8-1-010B-16678-07-02	1	51	71	16678	551.12	1	4	2	6	3	1	0	0	0	0	0	0	0	0	0	0	0	0	0	0	0	0	0	0	0	0	0	0	0	0
51-4-30-1-1-012B-25339-04-01	2	51	4	25339	2532.28	1	6	1	2	2	1	0	0	0	0	0	0	0	0	0	0	0	0	0	0	0	0	0	0	0	0	0	0	0	0
51-4-30-1-1-012B-25339-C1-05	2	51	4	25339	2498.55	1	3	1	3	2	0	0	0	0	0	0	0	0	0	0	0	0	0	0	0	0	0	0	0	0	0	0	0	0	0
51-1-20-13-1-005B-25057-16-03	2	51	1	25057	5485.68	1	4	1	4	2	1	0	0	0	0	0	0	0	0	0	0	0	0	0	0	0	0	0	0	0	0	0	0	0	0
51-71-30-4-1-013B-26499-15-03	1	51	71	26499	324.04	1	4	2	4	2	1	0	0	0	0	0	0	0	0	0	0	0	0	0	0	0	0	0	0	0	0	0	0	0	0
51-71-10-1-1-104B-25104-11-03	1	51	71	25104	2234.42	1	3	2	2	2	0	0	0	0	0	0	0	0	0	0	0	0	0	0	0	0	0	0	0	0	0	0	0	0	1	0
51-71-10-2-1-054B-25233-15-02	1	51	71	25233	439.02	1	7	2	6	3	0	0	0	0	0	0	0	0	0	0	0	0	0	1	1	0	0	0	0	0	0	0	0	0	0
51-2-30-10-2-013B-20351-16-01	2	51	2	20351	2882.49	1	6	1	5	3	1	0	0	0	0	0	0	0	0	0	0	0	0	0	0	0	0	0	0	0	0	0	0	0	1	0
51-7-70-4-2-008B-20699-08-02	2	51	7	20699	3093.04	1	7	2	0	1	1	0	0	0	0	0	0	0	0	0	1	0	0	0	0	0	0	0	0	0	0	0	0	0	1	0
51-3-20-4-1-006B-25544-02-01	2	51	3	25544	2382.19	1	6	1	4	2	1	0	0	0	0	0	0	0	0	0	0	0	0	0	0	0	0	0	0	0	0	0	0	0	1	0
51-3-50-1-1-007B-26134-C4-02	2	51	3	26134	2890.62	1	5	2	3	2	0	0	0	0	0	0	0	0	0	0	0	0	0	0	0	0	0	0	0	0	0	0	0	0	0
51-71-10-2-1-054B-25233-05-02	1	51	71	25233	634.5	1	3	2	4	2	0	0	0	0	0	0	0	1	1	0	0	0	0	0	0	0	0	0	0	1	0	0	0	0	1	1
51-6-10-7-1-011B-25031-08-03	2	51	6	25031	4312.59	1	4	1	4	2	1	0	0	0	0	0	0	0	0	0	0	0	0	0	0	0	0	0	0	0	0	0	0	0	0
51-71-20-5-1-055B-26043-05-05	1	51	71	26043	994.76	1	2	2	2	2	0	0	0	0	0	0	0	0	0	0	0	0	0	0	0	0	0	0	0	0	0	0	0	0	0
51-71-30-10-1-018B-16785-01-0	1	51	71	16785	707.8	1	4	2	6	3	0	0	0	0	0	0	0	0	0	0	0	0	0	0	0	0	0	0	0	0	0	0	0	0	1	0
51-7-70-4-2-008B-20699-06-04	2	51	7	20699	2568.86	1	2	1	1	1	0	0	0	0	0	0	0	0	0	0	0	0	0	0	0	0	0	0	0	0	0	0	0	0	1	0
51-71-31-2-1-018B-27077-02-02	1	51	71	27077	506.75	1	4	2	6	3	0	0	0	0	0	0	0	0	0	0	0	0	0	0	0	0	0	0	0	0	0	0	0	0	0
51-6-40-24-2-008B-20364-15-04	2	51	6	20364	6337.96	1	1	1	0	1	0	0	0	0	0	0	0	0	0	0	0	0	0	0	0	0	0	0	0	0	0	0	0	0	0
51-5-30-6-1-010B-25081-04-02	2	51	5	25081	3043.84	1	7	2	4	2	0	0	0	0	0	0	0	0	0	0	0	0	0	0	0	0	0	0	0	0	0	0	0	0	1	0
51-71-20-3-1-014B-25939-20-04	1	51	71	25939	827.51	1	3	2	4	2	0	0	0	0	0	0	0	0	0	0	0	0	0	0	0	0	0	0	0	0	0	0	0	0	0
51-1-30-10-2-004B-20310-20-08	2	51	1	20310	3991.67	1	8	2	1	1	0	0	0	0	0	0	0	0	0	0	0	0	0	0	0	0	0	0	0	0	0	0	0	0	1	0
51-71-31-8-1-050B-17307-16-02	1	51	71	17307	616.17	1	5	2	4	2	1	0	0	0	1	0	0	0	0	0	0	0	0	0	0	0	0	0	0	0	0	0	0	0	1	0
51-5-30-6-1-010B-25081-15-03	2	51	5	25081	4336.87	1	4	2	4	2	1	0	0	0	0	0	0	0	0	0	0	0	0	0	0	0	0	0	0	0	0	0	0	0	1	0
51-71-20-1-1-009B-15802-18-01	1	51	71	15802	498.72	1	6	1	2	2	1	0	0	0	0	0	0	0	0	0	0	0	0	0	0	0	0	0	0	0	0	0	0	0	0
51-71-20-1-1-009B-15802-17-02	1	51	71	15802	416.3	1	6	2	6	3	1	0	0	0	0	0	0	0	0	0	0	0	0	0	0	0	0	0	0	0	0	0	0	0	1	0
51-71-20-8-1-008B-26180-06-03	1	51	71	26180	657.74	1	4	2	3	2	0	0	0	0	1	0	0	0	0	0	0	0	0	0	0	0	0	0	0	0	0	0	0	0	0
51-6-10-7-1-011B-25031-20-01	2	51	6	25031	3210.98	1	6	1	2	2	1	0	0	0	0	0	0	0	0	0	0	0	0	0	1	0	0	0	0	0	0	0	0	0	1	0
51-71-10-1-1-104B-25104-01-07	1	51	71	25104	2234.42	1	2	2	2	2	0	0	0	0	0	0	0	0	0	0	0	0	0	0	0	0	0	0	0	0	0	0	1	0	0
51-7-70-4-2-008B-20699-01-03	2	51	7	20699	2568.86	1	2	1	1	1	0	0	0	0	1	0	0	0	0	0	0	0	0	0	0	0	0	0	0	0	0	0	0	0	1	1
51-71-10-3-1-067B-15334-14-01	1	51	71	15334	609.91	1	4	1	4	2	1	0	0	0	0	0	0	0	0	0	0	0	0	0	0	0	0	0	0	0	0	0	0	0	1	0
51-7-30-12-1-004B-25082-C2-03	2	51	7	25082	3997.89	1	3	2	4	2	0	0	0	0	0	0	0	0	0	0	0	0	0	0	0	0	0	0	0	0	0	0	0	0	1	0
51-71-20-8-1-008B-26180-02-02	1	51	71	26180	732.53	1	5	2	3	2	0	0	0	0	0	0	0	0	0	0	0	0	0	0	0	0	0	0	0	0	0	0	0	0	1	0
51-1-30-10-2-004B-20310-10-01	2	51	1	20310	3875.09	1	7	1	2	2	1	0	0	0	0	0	0	0	0	0	0	0	0	0	0	0	0	0	0	0	0	0	0	0	1	0
51-71-31-6-1-010B-27184-11-05	1	51	71	27184	624.1	1	2	2	2	2	0	0	0	0	0	0	0	0	0	0	0	0	0	0	0	0	0	0	0	0	0	0	0	0	0
51-8-30-15-2-001B-20334-19-01	2	51	8	20334	3155.38	1	6	1	3	2	1	0	0	0	0	0	0	0	0	0	0	0	0	0	0	0	0	0	0	0	0	0	0	0	1	0
51-4-30-1-1-012B-25339-20-04	2	51	4	25339	2760.23	1	2	2	2	2	0	0	0	0	0	0	0	0	0	0	0	0	0	0	0	0	0	0	0	0	0	0	0	0	1	0
51-71-10-5-1-049B-25471-05-03	1	51	71	25471	651.91	1	3	1	4	2	0	0	0	0	0	0	0	0	0	0	0	0	0	0	0	0	0	0	0	0	0	0	0	0	1	0
51-3-20-4-1-006B-25544-03-03	2	51	3	25544	3085.82	1	4	2	6	3	0	0	0	0	0	0	0	0	0	0	0	0	0	0	0	0	0	0	0	0	0	0	0	0	0
51-6-10-7-1-011B-25031-14-02	2	51	6	25031	2819.45	1	5	2	2	2	1	0	0	0	0	0	0	0	0	0	0	0	0	0	1	0	0	0	0	0	0	0	0	0	1	0
51-71-31-8-1-050B-17307-01-01	1	51	71	17307	447	1	7	1	2	2	1	0	0	0	0	0	0	0	0	0	0	0	0	0	0	0	0	0	0	0	0	0	0	0	0
51-2-70-16-2-003B-20796-20-01	2	51	2	20796	2492.76	1	6	1	4	2	0	0	0	0	0	0	0	0	0	0	0	0	0	0	0	0	0	0	0	0	0	0	0	0	1	0
51-71-20-5-1-055B-26043-10-01	1	51	71	26043	977.31	1	6	1	4	2	1	0	0	0	0	0	0	0	0	0	0	0	0	0	0	0	0	0	0	0	0	0	0	0	1	0
51-7-70-4-2-008B-20699-19-04	2	51	7	20699	5970.83	1	1	1	0	1	0	0	0	0	0	0	0	0	0	0	0	0	0	0	0	0	0	0	0	0	0	0	0	0	0
51-8-30-15-2-001B-20334-12-02	2	51	8	20334	2770.63	1	5	2	3	2	1	0	0	1	0	0	0	0	0	0	0	0	0	0	0	0	0	0	0	0	0	0	0	0	1	0
51-71-20-5-1-055B-26043-C2-01	1	51	71	26043	859.44	1	3	2	4	2	1	1	0	0	0	0	0	0	0	0	1	0	0	0	0	0	0	0	0	0	0	0	0	0	1	0
51-71-31-1-1-058B-27009-12-03	1	51	71	27009	671.13	1	4	2	4	2	1	0	0	0	0	0	0	0	0	0	0	0	0	0	0	0	0	0	0	0	0	0	0	0	0
51-5-30-6-1-010B-25081-02-02	2	51	5	25081	3043.84	1	8	2	0	1	1	0	0	0	0	0	0	0	0	0	0	0	0	0	0	0	0	0	0	0	0	0	0	0	0
51-71-10-6-1-104B-25596-17-02	1	51	71	25583	488.88	1	5	2	6	3	0	0	0	0	0	0	0	0	0	0	0	0	0	0	0	0	0	0	0	0	0	0	0	0	1	0
51-1-20-13-1-005B-25057-11-03	2	51	1	25057	3938.4	1	2	2	1	1	0	1	1	0	0	0	0	0	0	0	0	0	0	0	0	0	0	0	0	0	0	0	0	0	0
51-1-30-10-2-004B-20310-07-02	2	51	1	20310	3137.95	1	7	2	2	2	1	0	0	0	0	0	0	0	0	0	0	0	0	0	0	0	0	0	0	0	0	1	0	0	1	0
51-3-20-4-1-006B-25544-10-04	2	51	3	25544	2425.16	1	3	2	3	2	0	0	0	0	0	0		0	0	0	0	0	0	0	0	0	0	0	0	0	0	0	0	0	1	0
51-8-30-15-2-001B-20334-10-04	2	51	8	20334	3212.3	1	2	2	2	2	0	0	0	0	0	0	0	0	0	0	0	0	0	0	0	0	0	0	0	0	0	0	0	0	1	0
51-71-30-8-1-010B-16678-01-06	1	51	71	16678	748.26	1	8	2	6	3	1	0	0	0	0	0	0	0	0	0	0	0	0	0	0	0	0	0	0	0	0	0	0	0	0
51-71-20-5-1-055B-26043-08-03	1	51	71	26043	887.18	1	2	1	3	2	0	0	0	0	0	0	0	0	0	0	0	0	0	0	0	0	0	0	0	0	0	0	0	0	0
51-71-30-10-1-018B-16785-09-0	1	51	71	16785	688.45	1	4	1	3	2	1	0	0	0	0	0	0	0	0	0	0	0	0	0	0	0	0	0	0	0	0	0	0	0	0
51-71-10-2-1-054B-25233-C4-07	1	51	71	25233	959.4	1	8	2	2	2	0	0	0	0	0	1	0	0	0	0	0	0	0	0	0	0	0	0	0	0	0	0	0	0	1	0
51-71-30-8-1-010B-16678-20-03	1	51	71	16678	399.81	1	7	1	2	2	1	0	0	0	0	0	0	0	0	0	0	0	0	0	0	0	0	0	0	0	0	0	0	0	1	1
51-71-10-6-1-104B-25597-18-01	1	51	71	25583	438.97	1	3	2	4	2	0	0	0	0	1	0	0	0	0	0	0	0	0	0	0	0	0	0	0	0	0	0	0	0	1	0
51-71-10-5-1-049B-25471-20-01	1	51	71	25471	494.33	1	7	1	4	2	1	0	0	0	0	0	0	0	0	0	0	0	0	0	0	0	0	0	0	0	0	0	0	0	1	0
51-71-20-5-1-055B-26043-08-04	1	51	71	26043	859.44	1	2	2	3	2	0	1	0	0	0	0	0	0	0	0	1	0	0		0	0	0	0	0	0	0	0	0	0	1	1
51-71-20-5-1-055B-26043-20-06	1	51	71	26043	887.18	1	3	1	3	2	0	0	0	0	0	0	0	0	0	0	0	0	0	0	0	0	0	0	0	0	0	0	0	0	1	1
51-71-10-2-1-054B-25233-17-01	1	51	71	25233	744.74	1	6	1	4	2	1	0	0	0	0	0	0	0	0	0	0	0	0	0	0	0	0	0	0	0	0	0	0	0	1	0
51-71-10-3-1-067B-15334-16-02	1	51	71	15334	609.91	1	4	1	7	3	1	0	0	0	0	0	0	0	0	0	0	0	0	0	0	0	0	0	0	0	0	0	0	0	1	0
51-3-50-1-1-007B-26134-19-01	2	51	3	26134	3074.65	1	6	1	3	2	1	0	0	0	0	0	0	0	0	0	0	0	0	0	0	0	0	0	0	0	0	0	0	0	0
51-71-30-8-1-010B-16678-19-05	1	51	71	16678	602.34	1	2	1	1	1	0	0	0	0	0	0	0	0	0	0	0	0	0	0	0	0	0	0	0	0	0	0	0	0	0
51-71-31-8-1-050B-17307-10-03	1	51	71	17307	660.99	1	2	2	2	2	0	0	0	0	0	0	0	0	0	0	0	0	0	0	0	0	0	0	0	0	0	0	0	0	1	0
51-71-20-8-1-015B-26128-10-01	1	51	71	26128	602.63	1	3	2	4	2	1	0	0	0	0	0	0	0	0	0	0	0	0	0	0	0	0	0	0	0	0	0	0	0	1	0
51-71-20-1-1-009B-15802-08-01	1	51	71	15802	460.27	1	4	1	4	2	1	0	0	0	0	0	0	0	0	0	0	0	0	0	0	0	0	0	0	0	0	0	0	0	1	0
51-71-31-11-1-001B-27417-14-0	1	51	71	27417	1002.53	1	3	1	4	2	0	0	0	0	0	0	0	0	0	0	0	0	0	0	0	0	0	0	0	0	0	0	0	0	0
51-3-50-1-1-007B-26134-17-04	2	51	3	26134	4421.45	1	3	1	4	2	1	0	0	0	0	0	0	0	0	0	0	0	0	0	0	0	0	0	0	0	0	0	0	0	0
51-71-31-11-1-001B-27417-18-0	1	51	71	27417	968.19	1	2	1	2	2	0	0	0	0	0	0	0	0	0	0	0	0	0	0	0	0	0	0	0	0	0	0	0	0	0
51-3-50-1-1-007B-26134-11-04	2	51	3	26134	3416.16	1	8	2	1	1	1	0	0	0	0	0	0	0	0	0	0	0	0	0	0	0	0	0	0	0	0	0	0	0	1	0
51-71-10-1-1-104B-25104-C2-02	1	51	71	25104	2164.76	1	3	2	4	2	0	0	0	0	0	0	0	0	0	0	0	0	0	0	0	0	0	0	0	0	0	0	0	0	1	0
51-71-30-2-1-030B-16298-11-01	1	51	71	16298	834.34	1	4	1	4	2	1	0	0	0	0	0	0	0	0	0	0	0	0	0	0	0	0	0	0	0	0	0	0	0	0
51-71-30-11-1-015B-26902-19-0	1	51	71	26902	2366.88	1	7	2	0	1	0	0	0	0	0	1	1	1	1	0	1	0	0	0	0	0	0		0	0	0	0	0	0	1	0
51-71-30-2-1-030B-16298-14-02	1	51	71	16298	523.25	1	7	2	2	2	1	0	0	0	0	0	0	0	0	0	0	0	0	0	0	0	0	0	0	0	0	0	0	0	1	0
51-71-20-1-1-009B-15802-05-04	1	51	71	15802	507.63	1	1	2	0	1	0	0	0	0	0	0	0	0	0	0	0	0	0	0	0	0	0	0	0	0	0	0	0	0	0
51-71-20-8-1-008B-26180-19-04	1	51	71	26180	785.81	1	1	2	0	1	0	0	0	0	0	0	0	0	0	0	0	0	0	0	0	0	0	0	0	0	0	0	0	0	0
51-71-20-3-1-014B-25939-10-06	1	51	71	25939	1251.25	1	7	2	3	2	0	0	0	0	0	0	0	0	0	0	0	0	0	0	0	0	0	0	0	0	0	0	0	0	1	0
51-6-10-7-1-011B-25031-04-04	2	51	6	25031	4682.89	1	2	2	0	1	0	0	0	0	0	0	0	0	0	0	0	0	0	0	0	0	0	0	0	0	0	0	0	0	0
51-71-31-1-1-058B-27009-17-01	1	51	71	27009	594.95	1	7	1	0	1	1	0	0	0	0	0	0	0	0	0	0	0	0	0	0	0	0	0	0	0	0	0	0	0	1	0
51-71-20-3-1-014B-25939-14-02	1	51	71	25939	810.77	1	6	2	4	2	1	0	0	0	0	0	0	0	0	0	0	0	0	0	0	0	0	0	0	0	0	0	0	0	1	0
51-71-20-8-1-008B-26180-10-03	1	51	71	26180	657.74	1	3	2	4	2	0	0	0	0	0	0	0	0	0	0	0	0	0	0	0	0	0	0	0	0	0	0	0	0	0
51-71-10-3-1-067B-15334-01-04	1	51	71	15334	570.6	1	3	2	3	2	0	0	0	0	0	0	0	0	0	0	0	0	0	0	0	0	0	0	0	0	0	0	0	0	1	0
51-71-10-6-1-104B-25584-02-03	1	51	71	25583	524.43	1	1	2	0	1	0	1	0	0	0	0	0	0	0	0	0	0	0	0	0	0	0	0	0	0	0	0	0	0	0
51-5-30-6-1-010B-25081-C4-04	2	51	5	25081	3799.64	1	3	2	4	2	1	0	0	0	0	0	0	0	0	0	0	0	0	0	0	0	0	0	0	0	0	0	0	0	1	1
51-2-30-10-2-013B-20351-17-01	2	51	2	20351	2882.49	1	6	1	5	3	1	0	0	0	0	0	0	0	0	0	0	0	0	0	0	0	0	0	0	0	0	0	0	0	1	0
51-71-10-2-1-054B-25233-14-01	1	51	71	25233	687.33	1	5	1	3	2	1	0	0	0	0	0	0	0	0	0	0	0	0	0	0	0	0	0	0	0	0	0	0	0	0
51-71-20-8-1-008B-26180-07-02	1	51	71	26180	732.53	1	4	2	6	3	1	0	0	0	0	0	0	0	0	0	0	0	0	0	0	0	0	0	0	0	0	0	0	0	1	0
51-71-31-8-1-050B-17307-14-06	1	51	71	17307	382.81	1	7	2	0	1	1	0	0	0	0	0	0	0	0	0	0	0	0	0	0	0	0	0	0	0	0	0	0	0	1	0
51-6-10-7-1-011B-25031-19-05	2	51	6	25031	4159.42	1	3	2	4	2	1	0	0	0	0	0	0	0	0	0	0	0	0	0	0	0	0	0	0	0	0	0	0	0	1	0
51-71-20-8-1-015B-26128-11-01	1	51	71	26128	664.88	1	3	1	6	3	0	0	0	1	0	0	0	0	0	0	0	0	0	0	0	0	0	0	0	0	0	0	0	0	1	0
51-5-30-6-1-010B-25081-20-04	2	51	5	25081	2703.06	1	2	1	2	2	0	0	0	0	0	0	0	0	0	0	0	0	0	0	0	0	0	0	0	0	0	0	0	0	0
51-3-50-1-1-007B-26134-C2-01	2	51	3	26134	3074.65	1	6	1	4	2	1	0	0	0	0	0	0	0	0	0	1	0	0	0	0	0	0	0	0	0	0	0	0	0	1	0
51-4-30-1-1-012B-25339-03-05	2	51	4	25339	2760.23	1	2	2	2	2	0	0	0	0	0	0	0	0	0	0	0	0	0	0	0	0	0	0	0	0	0	0	0	0	0
51-71-31-2-1-018B-27077-14-02	1	51	71	27077	564.36	1	4	2	4	2	0	0	0	0	0	0	0	0	0	0	0	0	0	0	0	0	0	0	0	0	0	0	0	0	0
51-3-50-1-1-007B-26134-C3-01	2	51	3	26134	2890.62	1	6	2	2	2	1	0	0	0	0	0	0	0	0	0	0	0	0	0	0	0	0	0	0	0	0	0	0	0	1	0
51-8-30-15-2-001B-20334-05-01	2	51	8	20334	6409.71	1	4	1	2	2	1	0	0	0	0	0	0	0	0	0	0	0	0	0	0	0	0	0	0	0	0	0	0	0	1	0
51-71-20-5-1-055B-26043-20-07	1	51	71	26043	1013.49	1	2	1	2	2	0	0	0	0	0	0	0	0	0	0	0	0	0	0	0	0	0	0	0	0	0	0	0	0	1	1
51-71-30-10-1-018B-16785-06-0	1	51	71	16785	563.39	1	7	1	4	2	0	0	0	0	0	0	0	0	0	0	0	0	0	0	0	0	0	0	0	0	0	0	0	0	1	0
51-71-30-2-1-122B-26390-C3-03	1	51	71	26390	596.43	1	2	1	0	1	0	0	0	1	1	0	0	0	0	0	0	0	0	0	0	0	0	0	0	0	0	0	0	0	0
51-6-40-24-2-008B-20364-09-06	2	51	6	20364	6337.96	1	2	1	1	1	0	0	0	0	0	0	0	0	0	0	0	0	0	0	0	0	0	0	0	0	0	0	0	0	0
51-71-30-4-1-013B-26499-04-06	1	51	71	26499	194.95	1	8	1	4	2	0	0	0	0	0	0	0	0	0	0	0	0	0	0	0	0	0	0	0	0	0	0	0	0	0
51-71-20-1-1-009B-15802-09-02	1	51	71	15802	424.9	1	3	2	4	2	0	0	0	0	0	0	0	1	1	0	1	0	0	0	0	0	0	0	0	0	0	0	0	0	0
51-71-31-1-1-058B-27009-C4-01	1	51	71	27009	787.73	1	5	1	2	2	1	0	0	0	0	0	0	0	0	0	0	0	0	0	0	0	0	0	0	0	0	0	0	0	0
51-71-10-1-1-104B-25104-03-01	1	51	71	25104	2344.99	1	4	1	3	2	1	0	0	1	0	0	0	0	0	0	0	0	0	0	0	0	0	0	0	0	0	0	0	0	1	0
51-71-20-1-1-009B-15802-14-03	1	51	71	15802	452.73	1	3	1	6	3	0	0	0	0	0	0	0	0	0	0	0	0	0	0	0	0	0	0	0	0	0	0	0	0	0
51-6-40-24-2-008B-20364-10-04	2	51	6	20364	2726.81	1	3	1	4	2	0	0	0	0	0	0	0	0	0	0	0	0	0	0	0	0	0	0	0	0	0	0	0	0	0
51-1-20-13-1-005B-25057-15-01	2	51	1	25057	2996.38	1	7	2	2	2	0	0	0	0	0	0	0	0	0	0	0	0	0	0	0	0	0	0	0	0	0	0	0	0	1	0
51-71-10-2-1-054B-25233-01-02	1	51	71	25233	706.64	1	5	2	4	2	1	0	0	0	0	0	0	0	0	0	0	0	0	0	0	0	0	0	0	0	0	0	0	0	1	0
51-71-20-3-1-014B-25939-06-04	1	51	71	25939	912.99	1	3	1	4	2	0	0	0	0	0	0	0	0	0	0	0	0	0	0	0	0	0	0	0	0	0	0	0	0	0
51-71-20-3-1-014B-25939-16-02	1	51	71	25939	921.6	1	5	2	2	2	0	0	0	0	0	0	0	0	0	0	0	0	0	0	0	0	0	0	0	0	0	0	0	0	0
51-3-20-4-1-006B-25544-20-03	2	51	3	25544	2195.25	1	2	1	2	2	0	0	0	0	0	0	0	0	0	0	0	0	0	0	0	0	0	0	0	0	0	0	0	0	0
51-3-50-1-1-007B-26134-16-05	2	51	3	26134	3652.73	1	7	2	3	2	0	0	0	0	0	0	0	0	0	0	0	0	0	0	0	0	0	0	0	0	0	0	0	0	1	1
51-8-30-15-2-001B-20334-19-05	2	51	8	20334	4165.18	1	8	2	0	1	0	0	0	0	0	0	0	0	0	0	0	0	0	0	0	0	0	0	0	0	0	0	0	0	1	0
51-71-10-8-1-023B-25706-17-01	1	51	71	25689	565.99	1	5	1	4	2	1	0	0	0	0	0	0	0	0	0	0	0	0	0	0	0	0	0	0	0	0	0	0	0	0
51-71-20-1-1-009B-15802-19-01	1	51	71	15802	468.78	1	4	1	4	2	1	0	0	0	0	0	0	0	0	0	0	0	0	0	0	0	0	0	0	0	0	0	0	0	0
51-7-30-12-1-004B-25082-14-03	2	51	7	25082	2844.09	1	3	1	3	2	0	0	0	0	0	0	0	0	0	0	0	0	0	0	0	0	0	0	0	0	0	0	0	0	0
51-71-30-8-1-010B-16678-16-04	1	51	71	16678	591.21	1	2	2	1	1	0	0	0	0	0	0	0	0	0	0	0	0	0	0	0	0	0	0	0	0	0	0	0	0	1	1
51-71-20-3-1-014B-25939-19-03	1	51	71	25939	912.99	1	3	1	4	2	1	0	0	0	0	0	0	0	0	0	0	0	0	0	0	0	0	0	0	0	0	0	0	0	0
51-71-10-5-1-011B-25433-C3-01	1	51	71	25433	433.64	1	3	2	4	2	1	0	0	0	0	0	0	0	0	0	0	0	0	0	0	0	0	0	0	0	0	0	0	0	1	0
51-71-10-3-1-067B-15334-19-01	1	51	71	15334	609.91	1	4	1	4	2	0	0	0	0	0	0	0	0	0	0	0	0	0	0	0	0	0	0	0	0	0	0	0	0	1	0
51-4-30-1-1-012B-25339-15-03	2	51	4	25339	3641.5	1	4	1	2	2	0	0	0	0	0	0	0	0	0	0	0	0	0	0	0	0	0	0	0	0	0	0	0	0	1	0
51-8-70-5-2-007B-20717-18-05	2	51	8	20717	5048.05	1	4	1	2	2	0	0	0	0	0	0	0	0	0	0	0	0	0	0	0	0	0	0	0	0	0	0	0	0	0
51-71-31-1-1-058B-27009-08-04	1	51	71	27009	816.9	1	2	1	1	1	0	0	0	0	0	0	0	0	0	0	0	0	0	0	0	0	0	0	0	0	0	0	0	0	0
51-3-50-1-1-007B-26134-15-04	2	51	3	26134	3351.42	1	2	2	2	2	0	0	0	0	0	0	0	0	0	0	0	0	0	0	0	0	0	0	0	0	0	0	0	0	1	1
51-71-30-2-1-030B-16298-09-01	1	51	71	16298	819.2	1	4	1	6	3	1	0	0	0	0	0	0	0	0	0	0	0	0	0	0	0	0	0	0	0	0	0	0	0	0
51-5-30-6-1-010B-25081-07-02	2	51	5	25081	3871.96	1	8	2	2	2	1	0	0	0	0	0	0	0	0	0	0	0	0	0	0	0	0	0	0	0	0	0	0	0	1	1
51-71-10-8-1-023B-25698-11-01	1	51	71	25689	565.99	1	6	1	5	3	1	0	0	0	0	0	0	0	0	0	0	0	0	0	0	0	0	0	0	0	0	0	0	0	1	0
51-71-30-10-1-018B-16785-10-0	1	51	71	16785	513.48	1	7	1	4	2	1	0	0	0	0	0	0	0	0	0	0	0	0	0	0	0	0	0	0	0	0	0	0	0	1	0
51-71-10-1-1-104B-25104-C4-04	1	51	71	25104	2306.55	1	2	1	2	2	0	0	0	0	0	0	0	0	0	0	0	0	0	0	0	0	0	0	0	0	0	0	0	0	0
51-71-30-8-1-010B-16678-04-01	1	51	71	16678	545.97	1	3	1	5	3	1	0	0	0	0	0	0	0	0	0	0	0	0	0	0	0	0	0	0	0	0	0	0	0	0
51-2-70-16-2-003B-20796-08-04	2	51	2	20796	3290.52	1	8	2	2	2	0	0	0	0	0	0	0	0	0	0	0	0	0	0	0	0	0	0	0	0	0	0	0	0	0
51-7-30-12-1-004B-25082-13-02	2	51	7	25082	3202.65	1	8	2	2	2	0	0	0	0	0	0	0	0	0	0	0	0	0	0	0	0	0	0	0	0	0	0	0	0	1	1
51-71-31-8-1-050B-17307-05-04	1	51	71	17307	673.43	1	2	1	2	2	0	0	0	0	0	0	0	0	0	0	0	0	0	0	0	0	0	0	0	0	0	0	0	0	0
51-71-20-1-1-009B-15802-18-03	1	51	71	15802	424.9	1	3	2	4	2	0	0	0	0	0	0	0	0	0	0	0	0	0	0	0	0	0	0	0	0	0	0	0	0	1	0
51-8-30-15-2-001B-20334-10-02	2	51	8	20334	3501.1	1	6	2	2	2	1	0	0	0	0	0	0	0	0	0	0	0	0	0	0	0	0	0	0	0	0	0	0	0	1	0
51-4-30-1-1-012B-25339-09-01	2	51	4	25339	2711.31	1	6	1	4	2	1	0	0	0	0	0	0	0	0	0	0	0	0	0	0	0	0	0	0	0	0	0	0	0	0
51-71-20-8-1-008B-26180-13-01	1	51	71	26180	531.41	1	7	1	6	3	1	0	0	0	0	0	0	0	0	0	0	0	0	0	0	0	0	0	0	0	0	0	0	0	0
51-71-10-6-1-104B-25600-C2-02	1	51	71	25583	438.97	1	4	2	4	2	1	0	0	0	0	0	0	0	0	0	0	0	0	0	0	0	0	0	0	0	0	0	0	1	0
51-71-30-8-1-010B-16678-18-02	1	51	71	16678	342.4	1	6	2	4	2	1	0	0	0	0	0	0	0	0	0	0	0	0	0	0	0	0	0	0	0	0	0	0	0	1	0
51-71-30-11-1-015B-26902-15-0	1	51	71	26902	1565.33	1	4	2	3	2	0	0	0	1	0	0	0	0	0	0	0	0	0	0	0	0	0	0	0	0	0	0	0	0	1	0
51-7-70-4-2-008B-20699-09-01	2	51	7	20699	3679.72	1	8	2	1	1	0	0	0	0	0	0	0	0	0	0	0	0	0	0	0	0	0	0	0	0	0	0	0	0	0
51-7-30-12-1-004B-25082-10-02	2	51	7	25082	2709.96	1	6	2	5	3	1	0	0	0	0	0	0	0	1	0	0	0	0	0	0	0	0	0	0	0	0	0	0	0	1	1
51-3-50-1-1-007B-26134-20-03	2	51	3	26134	3033.7	1	3	1	4	2	0	0	0	0	0	0	0	0	0	0	0	0	0	0	0	0	0	0	0	0	0	0	0	0	0
51-71-30-4-1-013B-26499-C1-02	1	51	71	26499	194.95	1	8	1	4	2	1	0	0	0	0	0	0	0	0	0	0	0	0	0	0	0	0	0	0	0	0	0	0	0	1	0
51-6-40-24-2-008B-20364-02-05	2	51	6	20364	4315.42	1	1	2	0	1	0	0	0	0	0	0	0	0	0	0	0	0	0	0	0	0	0	0	0	0	0	0	0	0	0
51-3-20-4-1-006B-25544-02-04	2	51	3	25544	3199.46	1	3	1	4	2	1	0	0	0	0	0	0	0	0	0	0	0	0	0	0	0	0	0	0	0	0	0	0	0	0
51-71-10-2-1-054B-25233-11-01	1	51	71	25233	687.33	1	5	1	3	2	1	0	0	1	1	0	0	0	0	0	0	0	0	0	0	0	0	0	0	0	0	0	0	0	1	0
51-3-20-4-1-006B-25544-03-02	2	51	3	25544	2643.2	1	6	2	5	3	0	0	0	0	0	0	0	0	0	0	0	0	0	0	0	0	0	0	0	0	0	0	0	0	0
51-71-31-11-1-001B-27417-10-0	1	51	71	27417	908.68	1	4	2	4	2	1	0	0	0	0	0	0	0	0	0	0	0	0	0	0	0	0	0	0	0	0	0	0	0	0
51-71-31-11-1-001B-27417-16-0	1	51	71	27417	1002.53	1	3	1	4	2	1	0	0	0	0	0	0	0	0	0	0	0	0	0	0	0	0	0	0	0	0	0	0	0	0
51-71-10-5-1-011B-25433-14-01	1	51	71	25433	384.41	1	8	1	2	2	1	0	0	0	0	0	0	0	0	0	0	0	0	0	1	0	0	0	0	0	0	0	0	0	1	0
51-8-30-15-2-001B-20334-19-02	2	51	8	20334	2770.63	1	6	2	3	2	1	0	0	0	0	0	0	0	0	0	0	0	0	0	0	0	0	0	0	0	0	0	0	0	1	0
51-71-10-3-1-067B-15334-11-02	1	51	71	15334	615.67	1	5	2	4	2	0	0	0	0	0	0	0	0	0	0	0	0	0	0	0	0	0	0	0	0	0	0	1	0	1	0
51-7-70-4-2-008B-20699-17-01	2	51	7	20699	2603.54	1	6	1	3	2	1	0	0	0	0	0	0	0	0	0	0	0	0	0	0	0	0	0	0	0	0	0	0	0	0
51-6-10-7-1-011B-25031-07-01	2	51	6	25031	4114.78	1	7	1	1	1	1	0	0	0	0	0	0	0	0	0	1	0	0	1	1	0	0	0	0	0	0	0	0	0	1	0
51-4-30-1-1-012B-25339-20-02	2	51	4	25339	2380.71	1	5	2	4	2	0	0	0	0	0	0	0	0	0	0	0	0	0	0	0	0	0	0	0	0	0	0	0	0	1	1
51-71-10-6-1-104B-25587-07-01	1	51	71	25583	354.66	1	6	1	4	2	1	0	0	0	0	0	0	0	0	0	0	0	0	0	0	0	0	0	0	0	0	0	0	0	1	0
51-71-30-8-1-010B-16678-01-05	1	51	71	16678	602.34	1	1	1	0	1	0	0	0	0	0	0	0	0	0	0	0	0	0	0	0	0	0	0	0	0	0	0	0	0	0
51-5-30-6-1-010B-25081-13-01	2	51	5	25081	2739.55	1	6	1	2	2	1	0	0	0	0	0	0	0	0	0	0	0	0	0	0	0	0	0	0	0	0	0	0	0	0
51-71-31-8-1-050B-17307-14-03	1	51	71	17307	616.17	1	4	2	6	3	0	0	0	0	0	0	0	0	0	0	0	0	0	0	0	0	0	0	0	0	0	0	0	0	1	1
51-71-20-3-1-014B-25939-08-02	1	51	71	25939	572.57	1	6	2	5	3	0	0	0	0	0	0	0	0	0	0	0	0	0	0	0	0	0	0	0	0	0	0	0	0	0
51-71-10-1-1-104B-25104-C3-02	1	51	71	25104	1497.83	1	6	2	6	3	0	0	0	0	0	0	0	0	0	0	0	0	0	0	0	0	0	0	0	0	0	0	0	0	0
51-71-10-5-1-049B-25471-02-02	1	51	71	25471	611.84	1	4	2	6	3	1	0	0	0	0	0	0	0	0	0	0	0	0	0	0	0	0	0	0	0	0	0	0	0	1	0
51-3-50-1-1-007B-26134-10-04	2	51	3	26134	3033.7	1	3	1	4	2	1	0	0	0	0	0	0	0	0	0	0	0	0	0	0	0	0	0	0	0	0	0	0	0	1	1
51-71-31-6-1-010B-27184-17-02	1	51	71	27184	592.41	1	5	2	3	2	1	0	0	0	0	0	0	0	0	0	0	0	0	0	0	0	0	0	0	0	0	0	0	0	1	0
51-7-30-12-1-004B-25082-02-01	2	51	7	25082	2882.49	1	6	1	6	3	1	0	0	0	0	0	0	0	0	0	0	0	0	0	0	0	0	0	0	0	0	0	0	0	1	1
51-4-30-1-1-012B-25339-15-01	2	51	4	25339	2532.28	1	7	1	3	2	0	0	0	0	0	0	0	0	0	0	0	0	0	0	0	0	0	0	0	0	0	0	0	0	1	0
51-71-20-8-1-008B-26180-11-04	1	51	71	26180	678.91	1	3	2	1	1	0	0	0	0	0	0	0	0	0	0	0	0	0	0	0	0	0	0	0	0	0	0	0	0	0
51-71-10-5-1-049B-25471-14-02	1	51	71	25471	599.46	1	5	2	5	3	0	0	1	1	0	0	1	0	0	0	1	0	0	0	0	0	0	0	0	1	0	0	0	0	0
51-71-31-2-1-018B-27077-C2-03	1	51	71	27077	506.75	1	4	2	3	2	1	0	0	0	0	0	0	0	0	0	1	0	0	0	0	0	0	0	0	0	0	0	0	0	0
51-71-10-8-1-023B-25692-05-04	1	51	71	25689	576.1	1	2	2	2	2	0	0	0	0	0	0	0	0	0	0	0	0	0	0	0	0	0	0	0	0	0	0	0	0	0
51-71-31-2-1-018B-27077-10-02	1	51	71	27077	350.63	1	7	2	2	2	1	0	0	0	0	0	0	0	0	0	0	0	0	0	0	0	0	0	0	0	0	0	0	0	0
51-5-30-6-1-010B-25081-C4-02	2	51	5	25081	3254.63	1	7	2	1	1	0	0	0	0	0	0	0	0	0	0	0	0	0	0	0	0	0	0	0	0	0	0	0	0	1	1
51-71-20-8-1-015B-26128-08-02	1	51	71	26128	590.44	1	6	2	4	2	1	0	0	0	0	0	0	0	0	0	0	0	0	0	0	0	0	0	0	0	0	0	0	0	1	1
51-5-30-6-1-010B-25081-13-02	2	51	5	25081	2575.58	1	6	2	2	2	1	0	0	0	0	0	0	0	0	0	0	0	0	0	0	0	0	0	0	0	0	0	0	0	0
51-71-31-2-1-018B-27077-14-01	1	51	71	27077	548.94	1	4	1	6	3	1	0	0	0	0	0	0	0	0	0	0	0	0	0	0	0	0	0	0	0	0	0	0	0	0
51-71-10-8-1-023B-25706-17-05	1	51	71	25689	729.14	1	8	2	2	2	0	0	0	0	0	0	0	0	0	0	0	0	0	0	0	0	0	0	0	0	0	0	0	0	0
51-3-20-4-1-006B-25544-20-02	2	51	3	25544	2091.72	1	5	2	2	2	1	0	0	0	0	0	0	0	0	0	0	0	0	0	0	0	0	0	0	0	0	0	0	0	0
51-71-20-8-1-008B-26180-10-04	1	51	71	26180	700.82	1	2	1	2	2	0	0	0	0	0	0	0	0	0	0	0	0	0	0	0	0	0	0	0	0	0	0	0	0	0
51-2-70-16-2-003B-20796-20-03	2	51	2	20796	3347.98	1	3	1	0	1	0	0	0	0	0	0	0	0	0	0	0	0	0	0	0	0	0	0	0	0	0	0	0	0	1	0
51-1-30-10-2-004B-20310-14-02	2	51	1	20310	2786.63	1	3	1	3	2	0	0	0	0	0	0	0	0	0	0	0	0	0	0	0	0	0	0	0	0	0	0	0	0	1	0
51-6-40-24-2-008B-20364-03-03	2	51	6	20364	2726.81	1	2	1	2	2	0	0	0	0	0	0	0	0	0	0	0	0	0	0	0	0	0	0	0	0	0	0	0	0	0
51-71-10-2-1-054B-25233-05-01	1	51	71	25233	700.04	1	3	1	4	2	1	0	0	0	0	0	0	0	0	0	0	0	0	0	0	0	0	0	0	0	0	0	0	0	1	0
51-71-20-3-1-014B-25939-16-01	1	51	71	25939	971.29	1	6	1	3	2	1	0	0	0	0	0	0	0	0	0	0	0	0	0	0	0	0	0	0	0	0	0	0	0	0
51-3-20-4-1-006B-25544-07-03	2	51	3	25544	3085.82	1	3	2	6	3	1	0	0	0	0	0	1	1	0	0	1	0	0	0	0	0	0	0	0	0	0	0	0	0	1	0
51-71-10-2-1-054B-25233-14-02	1	51	71	25233	706.64	1	5	2	3	2	0	0	0	0	0	0	0	1	1	0	1	0	0	0	0	0	0	0	0	1	0	0	0	0	1	0
51-71-30-4-1-013B-26499-08-05	1	51	71	26499	175.73	1	8	2	4	2	0	0	0	0	0	0	0	0	0	0	0	0	0	0	0	0	0	0	0	0	0	0	0	0	0
51-1-30-10-2-004B-20310-20-04	2	51	1	20310	3078.49	1	2	2	2	2	0	0	0	0	0	0	0	0	0	0	0	0	0	0	0	0	0	0	0	0	0	0	0	0	1	0
51-6-10-7-1-011B-25031-07-03	2	51	6	25031	3210.98	1	5	1	2	2	1	0	0	0	0	0	0	0	0	0	1	0	0	1	0	0	0	0	0	0	0	0	0	0	0
51-71-31-11-1-001B-27417-16-0	1	51	71	27417	1106.04	1	1	1	0	1	0	0	0	0	0	0	0	0	0	0	0	0	0	0	0	0	0	0	0	0	0	0	0	0	0
51-6-40-24-2-008B-20364-18-01	2	51	6	20364	2959.01	1	6	1	0	1	1	0	0	0	0	0	0	0	0	0	0	0	0	0	0	0	0	0	0	1	0	0	0	0	1	0
51-3-20-4-1-006B-25544-03-06	2	51	3	25544	2425.16	1	3	2	4	2	0	0	0	0	0	0	0	0	0	0	0	0	0	0	0	0	0	0	0	0	0	0	0	0	0
51-71-20-8-1-015B-26128-16-02	1	51	71	26128	671.15	1	4	2	6	3	1	0	0	0	0	0	0	0	0	0	0	0	0	0	0	0	0	0	0	0	0	0	0	0	1	2
51-71-10-1-1-104B-25104-C3-01	1	51	71	25104	1748.99	1	6	1	6	3	1	0	0	0	0	0	0	0	0	0	0	0	0	0	0	0	0	0	0	0	0	0	0	0	0
51-71-10-2-1-054B-25233-C4-04	1	51	71	25233	772.31	1	2	1	2	2	0	0	0	0	0	0	0	0	0	0	0	0	0	0	0	0	0	0	0	0	0	0	0	0	1	0
51-71-31-2-1-018B-27077-C3-01	1	51	71	27077	559.09	1	4	1	4	2	1	0	0	0	0	0	0	0	0	0	0	0	0	0	0	0	0	0	0	0	0	0	0	0	0
51-71-31-11-1-001B-27417-04-0	1	51	71	27417	734.15	1	6	1	2	2	0	0	0	0	0	0	0	0	0	0	0	0	0	0	0	0	0	0	0	0	0	0	0	0	0
51-4-30-1-1-012B-25339-15-04	2	51	4	25339	2498.55	1	3	1	3	2	0	0	0	0	0	0	0	0	0	0	0	0	0	0	0	0	0	0	0	0	0	0	0	0	1	0
51-71-10-1-1-104B-25104-10-03	1	51	71	25104	2234.42	1	3	2	4	2	0	0	0	0	0	0	0	0	0	0	0	0	0	0	0	0	0	0	0	0	0	0	0	0	0
51-71-10-3-1-067B-15334-12-01	1	51	71	15334	446.64	1	6	1	4	2	1	0	0	0	0	0	0	0	0	0	0	0	0	0	0	0	0	0	0	0	0	0	0	0	1	0
51-71-31-11-1-001B-27417-15-0	1	51	71	27417	1106.04	1	2	1	1	1	0	0	0	0	0	0	0	0	0	0	0	0	0	0	0	0	0	0	0	0	0	0	0	0	0
51-71-31-2-1-018B-27077-12-03	1	51	71	27077	616.81	1	1	1	0	1	0	0	0	0	0	0	0	0	0	0	0	0	0	0	0	0	0	0	0	0	0	0	0	0	0
51-4-30-1-1-012B-25339-19-03	2	51	4	25339	5507.65	1	5	1	1	1	1	0	0	0	0	0	0	0	0	0	0	0	0	0	0	0	0	0	0	0	0	0	0	0	1	0
51-71-20-3-1-014B-25939-05-03	1	51	71	25939	881.71	1	3	1	4	2	0	0	0	0	0	0	0	0	0	0	0	0	0	0	0	0	0	0	0	0	0	0	0	0	0
51-71-30-10-1-018B-16785-C2-0	1	51	71	16785	707.8	1	4	2	4	2	1	0	0	0	0	0	0	0	0	0	0	0	0	0	0	0	0	0	0	0	0	0	0	0	1	1
51-7-70-4-2-008B-20699-17-03	2	51	7	20699	3610.99	1	3	2	4	2	0	0	0	0	0	0	0	0	0	0	0	0	0	0	0	0	0	0	0	0	0	0	0	0	1	0
51-7-70-4-2-008B-20699-04-01	2	51	7	20699	3572.25	1	7	1	1	1	1	1	0	0	1	0	0	0	0	0	0	0	0	0	0	0	0	0	0	0	0	0	0	0	1	1
51-71-30-2-1-122B-26390-02-01	1	51	71	26390	530.8	1	4	1	6	3	1	0	0	0	0	0	0	0	0	0	0	0	0	0	0	0	0	0	0	0	0	0	0	0	0
51-71-30-8-1-010B-16678-02-01	1	51	71	16678	536.06	1	5	1	4	2	1	0	0	0	0	0	0	0	0	0	0	0	0	0	0	0	0	0	0	0	0	0	0	0	0
51-71-10-2-1-054B-25233-C2-02	1	51	71	25233	676.06	1	2	1	2	2	0	0	0	0	0	0	0	0	0	0	0	0	0	0	0	0	0	0	0	0	0	0	0	0	1	0
51-71-10-3-1-067B-15334-14-02	1	51	71	15334	552.81	1	3	2	4	2	1	0	0	0	0	0	0	0	0	0	0	0	0	0	0	0	0	0	0	0	0	0	0	0	1	0
51-5-30-6-1-010B-25081-16-04	2	51	5	25081	4277.84	1	1	2	0	1	0	0	0	0	0	0	0	0	0	0	0	0	0	0	0	0	0	0	0	0	0	0	0	0	0
51-71-30-2-1-122B-26390-15-02	1	51	71	26390	740.92	1	7	2	6	3	1	0	0	0	0	0	0	0	0	0	0	0	0	0	0	0	0	0	0	0	0	0	0	0	0
51-71-20-5-1-055B-26043-17-01	1	51	71	26043	557.9	1	8	1	2	2	0	0	0	0	0	0	0	0	0	0	0	0	0	0	0	0	0	0	0	0	0	0	0	0	1	0
51-71-20-8-1-008B-26180-17-01	1	51	71	26180	531.41	1	6	1	4	2	0	0	0	0	0	0	0	0	0	0	0	0	0	0	1	0	0	0	0	0	0	0	0	0	1	0
51-71-20-5-1-055B-26043-12-01	1	51	71	26043	832.64	1	3	2	4	2	1	0	0	1	1	0	0	0	0	0	1	0	0	0	0	0	0	0	0	1	0	0	0	0	1	0
51-6-40-24-2-008B-20364-19-02	2	51	6	20364	2598.21	1	5	2	2	2	1	0	0	0	0	0	0	0	0	0	0	0	0	0	0	0	0	0	0	0	0	0	0	0	0
51-7-30-12-1-004B-25082-10-03	2	51	7	25082	2844.09	1	3	1	4	2	0	0	0	0	0	0	0	0	0	0	0	0	0	0	0	0	0	0	0	0	0	0	0	0	0
51-71-10-6-1-104B-25589-09-03	1	51	71	25583	438.97	1	3	2	4	2	0	0	0	0	0	0	0	0	0	0	0	0	0	0	0	0	0	0	0	0	0	0	0	0	0
51-6-40-24-2-008B-20364-09-01	2	51	6	20364	2959.01	1	5	1	2	2	1	0	0	0	0	0	0	0	0	0	0	0	0	0	0	0	0	0	0	0	0	0	0	0	0
51-1-20-13-1-005B-25057-07-02	2	51	1	25057	2802.32	1	7	2	3	2	0	0	0	0	0	0	0	0	0	0	0	0	0	0	0	0	0	0	0	0	0	0	0	0	1	0
51-2-70-16-2-003B-20796-12-01	2	51	2	20796	3194.41	1	8	1	3	2	1	0	0	0	0	0	0	0	0	0	0	0	0	0	0	0	0	0	0	0	0	0	0	0	1	0
51-7-30-12-1-004B-25082-17-01	2	51	7	25082	4532.51	1	8	1	0	1	1	0	0	1	1	0	0	0	0	0	0	0	0	1	1	0	0	0	0	1	0	0	0	0	1	0
51-71-30-2-1-030B-16298-14-03	1	51	71	16298	834.34	1	4	1	6	3	0	0	0	0	0	0	0	0	0	0	0	0	0	0	0	0	0	0	0	0	0	0	0	0	0
51-8-30-15-2-001B-20334-15-01	2	51	8	20334	3155.38	1	6	1	2	2	1	0	0	0	0	0	0	0	0	0	0	0	0	0	0	0	0	0	0	0	0	0	0	0	1	0
51-7-70-4-2-008B-20699-05-02	2	51	7	20699	2892.71	1	8	2	0	1	0	1	0	0	0	0	1	0	0	0	0	0	0	0	0	0	0	0	0	0	0	0	0	0	0
51-6-10-7-1-011B-25031-09-01	2	51	6	25031	3210.98	1	6	1	6	3	1	0	0	0	0	0	0	0	0	0	0	0	0	1	0	0	0	0	0	0	0	0	0	0	1	0
51-1-30-10-2-004B-20310-10-02	2	51	1	20310	3355.26	1	7	2	2	2	1	0	0	0	0	0	0	0	0	0	0	0	0	0	0	0	0	0	0	0	0	0	0	0	1	0
51-5-30-6-1-010B-25081-C4-01	2	51	5	25081	3758.87	1	7	1	1	1	1	0	0	0	0	0	0	0	0	0	0	0	0	0	0	0	0	0	0	0	0	0	0	0	1	1
51-71-10-5-1-011B-25433-11-01	1	51	71	25433	469.74	1	4	1	4	2	1	0	0	0	0	0	0	0	0	0	0	0	0	0	0	0	0	0	0	0	0	0	0	0	0
51-1-30-10-2-004B-20310-07-03	2	51	1	20310	3355.26	1	7	2	0	1	1	0	0	0	0	0	0	0	0	0	0	0	0	0	0	0	0	0	0	0	0	0	0	0	1	0
51-7-30-12-1-004B-25082-02-05	2	51	7	25082	2844.09	1	2	1	2	2	0	0	0	0	0	0	0	0	0	0	0	0	0	0	0	0	0	0	0	0	0	0	0	0	0
51-7-30-12-1-004B-25082-20-02	2	51	7	25082	2709.96	1	6	2	3	2	0	0	0	0	0	0	0	0	0	0	0	0	0	0	0	0	0	0	0	0	0	0	0	0	0
51-2-30-10-2-013B-20351-04-01	2	51	2	20351	2882.49	1	7	1	6	3	1	0	0	0	0	0	0	0	0	0	0	0	0	0	0	0	0	0	0	0	0	0	0	0	1	0
51-6-40-24-2-008B-20364-01-03	2	51	6	20364	3833.03	1	3	2	3	2	0	0	0	0	0	0	0	0	0	0	0	0	0	0	0	0	0	0	0	0	0	0	0	0	0
51-3-50-1-1-007B-26134-11-02	2	51	3	26134	2890.62	1	6	2	3	2	1	0	0	0	0	1	0	0	0	0	0	0	0	0	0	0	0	0	0	0	0	0	0	0	1	0
51-3-20-4-1-006B-25544-02-02	2	51	3	25544	2091.72	1	6	2	6	3	0	0	0	0	0	0	0	0	0	0	0	0	0	0	0	0	0	0	0	0	0	0	0	0	1	0
51-1-20-13-1-005B-25057-17-02	2	51	1	25057	3992.75	1	5	2	3	2	0	0	0	0	0	0	0	0	0	0	0	0	0	0	0	0	0	0	0	0	0	0	0	0	1	0
51-2-30-10-2-013B-20351-C4-02	2	51	2	20351	3202.65	1	8	2	1	1	1	0	0	0	0	0	0	0	0	0	0	0	0	0	0	0	0	0	0	0	0	0	0	0	1	0
51-3-50-1-1-007B-26134-16-01	2	51	3	26134	6687.31	1	5	1	4	2	0	0	0	0	0	0	0	0	0	0	0	0	0	0	0	0	0	0	0	0	0	0	0	0	1	1
51-71-10-8-1-023B-25708-C4-03	1	51	71	25689	522.36	1	4	1	5	3	1	0	0	0	0	0	0	0	0	0	0	0	0	0	0	0	0	0	0	0	0	0	0	0	1	0
51-71-10-8-1-023B-25702-14-02	1	51	71	25689	472.46	1	5	2	4	2	0	0	0	0	0	0	0	0	0	0	0	0	0	0	0	0	0	0	0	0	0	0	0	0	0
51-6-10-7-1-011B-25031-09-04	2	51	6	25031	3268.91	1	2	2	3	2	0	0	0	0	0	0	0	0	0	0	0	0	0	0	0	0	0	0	0	0	0	0	0	0	1	0
51-71-30-8-1-010B-16678-01-07	1	51	71	16678	494.86	1	3	2	4	2	0	0	0	0	0	0	0	0	0	0	0	0	0	0	0	0	0	0	0	0	0	0	0	0	0
51-71-10-1-1-104B-25104-15-01	1	51	71	25104	2344.99	1	5	1	5	3	1	0	0	0	0	0	0	0	0	0	0	0	0	0	0	0	0	0	0	0	0	0	0	0	0
51-71-31-8-1-050B-17307-08-01	1	51	71	17307	599.33	1	5	1	3	2	1	0	0	0	0	0	0	0	0	0	0	0	0	0	0	0	0	0	0	0	0	0	0	0	1	0
51-2-30-10-2-013B-20351-16-04	2	51	2	20351	3997.89	1	3	2	4	2	1	0	0	0	0	0	0	0	0	0	0	0	0	0	0	0	0	0	0	0	0	0	0	0	0
51-1-30-10-2-004B-20310-06-06	2	51	1	20310	3137.95	1	8	2	2	2	0	0	0	0	0	0	0	0	0	1	0	0	0	1	1	0	0	0	0	0	0	0	0	0	1	0
51-7-30-12-1-004B-25082-C3-03	2	51	7	25082	2844.09	1	3	1	3	2	0	0	0	0	0	0	0	0	0	0	0	0	0	0	0	0	0	0	0	0	0	0	0	0	1	1
51-71-10-5-1-011B-25433-13-01	1	51	71	25433	508.98	1	5	1	2	2	1	0	0	0	0	0	0	0	0	0	0	0	0	0	0	0	0	0	0	0	0	0	0	0	0
51-71-30-8-1-010B-16678-13-02	1	51	71	16678	494.86	1	4	2	3	2	1	0	0	0	0	0	0	0	0	0	0	0	0	0	0	0	0	0	0	0	0	0	0	0	0
51-71-20-5-1-055B-26043-20-02	1	51	71	26043	502.89	1	8	2	0	1	0	0	0	0	0	0	0	0	0	0	0	0	0	0	0	0	0	0	0	0	0	0	0	0	1	1
51-71-10-1-1-104B-25104-07-01	1	51	71	25104	2388.36	1	4	1	4	2	1	0	0	0	0	0	0	0	0	0	0	0	0	0	0	0	0	0	0	0	0	0	0	0	1	0
51-71-30-2-1-030B-16298-05-01	1	51	71	16298	834.34	1	3	1	3	2	1	0	0	0	0	0	0	0	0	0	0	0	0	0	0	0	0	0	0	0	0	0	0	0	1	0
51-71-30-2-1-030B-16298-12-02	1	51	71	16298	842.22	1	5	2	4	2	0	0	0	0	0	0	0	0	0	0	0	0	0	0	0	0	0	0	0	0	0	0	0	0	0
51-71-30-11-1-015B-26902-01-0	1	51	71	26902	1667.86	1	3	1	4	2	0	1	1	1	0	1	0	0	0	0	0	0	0	0	0	0	0	0	0	0	0	0	0	0	1	1
51-71-30-11-1-015B-26902-05-0	1	51	71	26902	1565.33	1	4	2	6	3	0	0	0	0	0	0	0	0	0	0	0	0	0	0	0	0	0	0	0	0	0	0	0	0	1	0
51-71-30-2-1-122B-26390-11-02	1	51	71	26390	585.41	1	2	2	0	1	0	0	0	0	0	0	0	0	0	0	0	0	0	0	0	0	0	0	0	0	0	0	0	0	0
51-2-30-10-2-013B-20351-05-03	2	51	2	20351	3997.89	1	3	2	5	3	1	0	0	0	0	0	0	0	0	0	0	0	0	0	0	0	0	0	0	0	0	0	0	0	0
51-71-10-2-1-054B-25233-C4-09	1	51	71	25233	562.47	1	7	1	2	2	0	0	0	0	0	0	0	0	0	0	0	0	0	0	0	0	0	0	0	0	0	0	0	0	1	0
51-8-30-15-2-001B-20334-C4-05	2	51	8	20334	4601.8	1	1	2	0	1	0	0	0	0	0	0	0	0	0	0	0	0	0	0	0	0	0	0	0	0	0	0	0	0	0
51-71-10-5-1-049B-25471-14-01	1	51	71	25471	494.33	1	6	1	6	3	1	0	0	0	0	0		0	0	0	0	0	0	0	0	0	0	0	0		0	0	0	0	0
51-71-20-8-1-008B-26180-20-05	1	51	71	26180	700.82	1	3	1	3	2	0	0	0	0	0	0	0	0	0	0	0	0	0	0	0	0	0	0	0	0	0	0	0	0	0
51-5-30-6-1-010B-25081-04-03	2	51	5	25081	4336.87	1	4	2	6	3	1	0	0	0	0	0	0	0	0	0	0	0	0	0	0	0	0	0	0	0	0	0	0	0	1	0
51-71-30-4-1-013B-26499-08-04	1	51	71	26499	300.32	1	2	2	2	2	0	0	0	0	0	0	0	0	0	0	0	0	0	0	0	0	0	0	0	0	0	0	0	0	0
51-71-10-5-1-049B-25471-06-02	1	51	71	25471	599.46	1	5	2	6	3	0	0	0	0	0	0	0	0	0	0	0	0	0	0	0	0	0	0	0	0	0	0	0	0	1	0
51-71-31-1-1-058B-27009-12-01	1	51	71	27009	542.23	1	7	1	4	2	1	0	0	0	0	0	0	0	0	0	0	0	0	0	0	0	0	0	0	0	0	0	0	0	0
51-71-10-2-1-054B-25233-13-02	1	51	71	25233	700.04	1	3	1	4	2	0	0	0	0	0	0	0	0	0	0	0	0	0	0	0	0	0	0	0	0	0	0	0	0	1	0
51-71-20-3-1-014B-25939-07-02	1	51	71	25939	921.6	1	4	2	2	2	1	0	0	0	0	0	0	0	0	0	0	0	0	0	0	0	0	0	0	0	0	0	0	0	0
51-4-30-1-1-012B-25339-C1-02	2	51	4	25339	3008.38	1	6	2	2	2	0	0	0	0	0	0	0	0	0	0	0	0	0	0	0	0	0	0	0	0	0	0	0	0	0
51-3-50-1-1-007B-26134-14-03	2	51	3	26134	4421.45	1	3	1	4	2	1	0	0	0	0	0	0	0	0	0	0	0	0	0	0	0	0	0	0	0	0	0	0	0	0
51-71-30-10-1-018B-16785-C1-0	1	51	71	16785	563.39	1	7	1	6	3	1	0	0	0	0	0	0	0	0	0	0	0	0	0	0	0	0	0	0	0	0	0	0	0	1	0
51-6-40-24-2-008B-20364-08-03	2	51	6	20364	2726.81	1	3	1	4	2	0	0	0	1	1	0	0	0	0	0	0	0	0	0	0	0	0	0	0	0	0	0	0	0	0
51-2-70-16-2-003B-20796-10-01	2	51	2	20796	5063.71	1	5	1	3	2	1	0	0	0	0	0	0	0	0	0	0	0	0	0	0	0	0	0	0	0	0	0	0	0	1	0
51-71-30-2-1-030B-16298-19-04	1	51	71	16298	903.47	1	2	2	2	2	0	0	0	0	0	0	0	0	0	0	0	0	0	0	0	0	0	0	0	0	0	0	0	0	0
51-71-10-2-1-054B-25233-C4-10	1	51	71	25233	512.63	1	6	1	0	1	0	0	0	0	0	0	0	0	0	0	0	0	0	0	0	0	0	0	0	0	0	0	0	0	0
51-4-30-1-1-012B-25339-02-04	2	51	4	25339	3512.16	1	3	2	4	2	0	0	0	0	0	0	0	0	0	0	0	0	0	0	0	0	0	0	0	0	0	0	0	0	0
51-7-30-12-1-004B-25082-04-02	2	51	7	25082	4563.14	1	4	2	6	3	1	0	0	0	0	0	0	0	0	0	0	0	0	0	0	0	0	0	0	0	0	0	0	0	1	1
51-71-10-8-1-023B-25694-07-01	1	51	71	25689	333.65	1	6	2	2	2	0	0	0	0	1	0	0	0	0	0	1	0	0	0	0	0	0	0	0	0	0	0	0	0	0
51-71-10-5-1-011B-25433-01-01	1	51	71	25433	350.35	1	6	1	4	2	1	0	0	0	0	0	0	0	1	0	1	0	0	0	0	0	0	0	0	0	0	0	0	0	1	1
51-4-30-1-1-012B-25339-19-04	2	51	4	25339	5507.65	1	5	1	4	2	0	0	0	0	0	0	0	0	0	0	0	0	0	0	0	0	0	0	0	0	0	0	0	0	1	0
51-71-20-1-1-009B-15802-03-02	1	51	71	15802	473.21	1	5	2	6	3	1	0	0	0	0	0	0	0	0	1	1	0	0	0	0	0	0	0	0	1	0	0	0	0	1	0
51-71-31-2-1-018B-27077-02-04	1	51	71	27077	616.81	1	1	1	0	1	0	0	0	1	1	0	0	0	0	0	0	0	0	0	0	0	0	0	0	0	0	0	0	0	0
51-71-31-2-1-018B-27077-C4-03	1	51	71	27077	616.81	1	2	1	0	1	0	0	0	0	0	0	0	0	0	0	0	0	0	0	0	0	0	0	0	0	0	0	0	0	0
51-4-30-1-1-012B-25339-10-01	2	51	4	25339	2711.31	1	5	1	5	3	1	0	0	0	0	0	0	0	0	0	0	0	0	0	0	0	0	0	0	0	0	0	0	0	1	0
51-71-30-4-1-013B-26499-C4-03	1	51	71	26499	235.07	1	6	1	6	3	1	0	0	0	0	0	0	0	0	0	0	0	0	0	0	0	0	0	0	0	0	0	0	0	0
51-71-10-1-1-104B-25104-02-05	1	51	71	25104	2388.36	1	4	1	4	2	0	0	0	0	0	0	0	0	0	0	0	0	0	0	0	0	0	0	0	0	0	0	0	0	0
51-71-10-8-1-023B-25707-19-03	1	51	71	25689	522.36	1	4	1	6	3	1	0	0	0	0	0	0	0	0	0	0	0	0	0	0	0	0	0	0	0	0	0	0	0	1	0
51-2-30-10-2-013B-20351-13-01	2	51	2	20351	2882.49	1	6	1	4	2	1	0	0	0	0	0	0	0	0	0	0	0	0	0	0	0	0	0	0	0	0	0	0	0	1	0
51-1-20-13-1-005B-25057-10-02	2	51	1	25057	2996.38	1	6	2	2	2	0	0	0	0	0	0	0	0	0	0	0	0	0	0	0	0	0	0	0	0	0	0	0	0	1	1
51-71-31-2-1-018B-27077-17-05	1	51	71	27077	605.41	1	1	2	0	1	0	0	0	1	0	0	0	0	0	0	0	0	0	0	0	0	0	0	0	0	0	0	0	0	0
51-2-70-16-2-003B-20796-12-02	2	51	2	20796	2586.75	1	8	2	2	2	1	0	0	0	0	0	0	0	0	0	0	0	0	0	0	0	0	0	0	0	0	0	0	0	1	0
51-8-70-5-2-007B-20717-14-01	2	51	8	20717	2320.96	1	7	1	0	1	0	0	0	0	0	0	0	0	0	0	0	0	0	0	0	0	0	0	0	0	0	0	0	0	1	0
51-71-10-2-1-054B-25233-17-06	1	51	71	25233	654.92	1	2	2	3	2	0	0	0	0	0	0	0	0	0	0	0	0	0	0	0	0	0	0	0	0	0	0	0	0	1	0
51-71-31-11-1-001B-27417-11-0	1	51	71	27417	984.33	1	5	1	4	2	0	0	0	0	0	0	0	0	0	0	0	0	0	0	0	0	0	0	0	0	0	0	0	0	0
51-1-20-13-1-005B-25057-08-02	2	51	1	25057	3498.15	1	4	2	6	3	1	0	0	0	0	0	0	0	0	0	0	0	0	0	0	0	0	0	0	0	0	0	0	0	1	0
51-2-30-10-2-013B-20351-07-04	2	51	2	20351	3141.96	1	2	2	2	2	0	0	0	0	0	0	0	0	0	0	0	0	0	0	0	0	0	0	0	0	0	0	0	0	1	0
51-6-10-7-1-011B-25031-16-01	2	51	6	25031	6522.66	1	5	1	4	2	1	0	0	1	0	0	0	0	0	0	0	0	0	0	0	0	0	0	0	0	0	0	0	0	0
51-71-20-3-1-014B-25939-20-01	1	51	71	25939	971.29	1	6	1	3	2	1	0	0	0	0	0	0	0	0	0	0	0	0	0	0	0	0	0	0	0	0	0	0	0	0
51-71-10-5-1-011B-25433-02-01	1	51	71	25433	469.74	1	4	1	6	3	1	0	0	0	0	0	0	0	0	0	0	0	0	0	0	0	0	0	0	0	0	0	0	0	1	0
51-71-30-10-1-018B-16785-03-0	1	51	71	16785	688.45	1	5	1	5	3	1	0	0	0	0	0	0	0	0	0	0	0	0	0	0	0	0	0	0	0	0	0	0	0	1	0
51-6-40-24-2-008B-20364-15-03	2	51	6	20364	2726.81	1	2	1	2	2	0	0	0	0	0	0	0	0	0	0	0	0	0	0	0	0	0	0	0	0	0	0	0	0	0
51-1-30-10-2-004B-20310-19-01	2	51	1	20310	3023.93	1	6	1	2	2	1	0	0	0	0	0	0	0	0	0	0	0	0	0	0	0	0	0	0	0	0	0	0	0	1	0
51-8-30-15-2-001B-20334-09-01	2	51	8	20334	2947.02	1	7	1	2	2	1	0	0	0	0	0	0	0	0	0	0	0	0	0	0	0	0	0	0	0	0	0	0	0	1	0
51-5-30-6-1-010B-25081-06-03	2	51	5	25081	2986.16	1	2	2	3	2	0	0	0	0	0	0	0	0	0	0	0	0	0	0	0	0	0	0	0	0	0	0	0	0	0
51-71-31-2-1-018B-27077-C2-02	1	51	71	27077	548.94	1	5	1	4	2	1	0	0	0	0	0	0	0	0	0	0	0	0	0	0	0	0	0	0	0	0	0	0	0	0
51-71-20-1-1-009B-15802-C2-01	1	51	71	15802	256.62	1	8	2	0	1	1	0	0	0	0	0	0	0	0	0	0	0	0	0	0	0	0	0	0	0	0	0	0	0	0
51-4-30-1-1-012B-25339-07-01	2	51	4	25339	2711.31	1	6	1	4	2	1	0	0	0	0	0	0	0	0	0	0	0	0	0	0	0	0	0	0	0	0	0	0	0	1	0
51-71-30-11-1-015B-26902-20-0	1	51	71	26902	1837.29	1	5	1	4	2	1	0	0	0	0	0	0	0	0	0	0	0	0	0	0	0	0	0	0	0	0	0	0	0	1	0
51-4-30-1-1-012B-25339-09-03	2	51	4	25339	2498.55	1	3	1	4	2	0	0	0	0	0	0	0	0	0	0	0	0	0	0	0	0	0	0	0	0	0	0	0	0	0
51-71-31-8-1-050B-17307-14-04	1	51	71	17307	610.41	1	3	1	4	2	0	0	0	0	0	0	0	0	0	0	0	0	0	0	0	0	0	0	0	0	0	0	0	0	1	0
51-2-70-16-2-003B-20796-17-02	2	51	2	20796	2765.89	1	7	2	4	2	1	0	0	0	0	0	0	0	0	0	0	0	0	0	0	0	0	0	0	0	0	0	0	0	1	0
51-2-30-10-2-013B-20351-13-03	2	51	2	20351	4145.11	1	4	1	4	2	1	0	0	0	0	0	0	0	0	0	0	0	0	0	0	0	0	0	0	0	0	0	0	0	0
51-7-70-4-2-008B-20699-07-01	2	51	7	20699	2787.61	1	6	1	3	2	1	0	0	0	0	0	0	0	0	0	0	0	0	0	0	0	0	0	0	0	0	0	0	0	0
51-71-10-5-1-049B-25471-06-05	1	51	71	25471	744.73	1	2	1	2	2	0	0	0	0	0	0	0	0	0	0	0	0	0	0	0	0	0	0	0	0	0	0	0	0	0
51-5-30-6-1-010B-25081-08-02	2	51	5	25081	3254.63	1	6	2	4	2	1	0	0	0	0	0	0	0	0	0	0	0	0	0	0	0	0	0	0	0	0	0	0	0	1	1
51-71-31-2-1-018B-27077-08-02	1	51	71	27077	496.49	1	5	2	3	2	0	0	0	0	0	0	0	0	0	0	0	0	0	0	0	0	0	0	0	0	0	0	0	0	0
51-71-10-6-1-104B-25591-11-01	1	51	71	25583	389.14	1	7	1	4	2	1	0	0	0	0	0	0	0	0	0	0	0	0	1	0	0	0	0	0	0	0	0	0	0	1	0
51-5-30-6-1-010B-25081-12-03	2	51	5	25081	2703.06	1	2	1	3	2	0	0	0	0	0	0	0	0	0	0	0	0	0	0	0	0	0	0	0	0	0	0	0	0	0
51-71-30-2-1-030B-16298-16-01	1	51	71	16298	887.62	1	5	1	3	2	1	0	0	0	0	0	0	0	0	0	0	0	0	0	0	0	0	0	0	0	0	0	0	0	0
51-1-30-10-2-004B-20310-02-01	2	51	1	20310	2824.25	1	6	1	2	2	1	0	0	0	0	0	0	0	0	0	0	0	0	0	0	0	0	0	0	0	0	0	0	0	0
51-71-20-8-1-008B-26180-07-03	1	51	71	26180	785.81	1	1	2	0	1	0	1	0	0	0	0	0	0	0	0	0	0	0	0	0	0	0	0	0	0	0	0	0	0	0
51-71-31-8-1-050B-17307-15-03	1	51	71	17307	553.27	1	3	2	6	3	1	0	0	0	0	0	0	0	0	0	0	0	0	0	0	0	0	0	0	0	0	0	0	0	1	0
51-5-30-6-1-010B-25081-17-07	2	51	5	25081	3043.84	1	8	2	0	1	0	0	0	0	0	0	0	0	0	0	0	0	0	0	0	0	0	0	0	0	0	0	0	0	1	1
51-4-30-1-1-012B-25339-18-01	2	51	4	25339	2532.28	1	7	1	4	2	1	0	0	0	0	0	0	0	0	0	0	0	0	0	0	0	0	0	0	0	0	0	0	0	1	0
51-7-70-4-2-008B-20699-02-04	2	51	7	20699	2837.9	1	3	2	3	2	0	0	0	0	0	0	0	0	0	0	0	0	0	0	0	0	0	0	0	0	0	0	0	0	0
51-71-10-6-1-104B-25599-C1-01	1	51	71	25583	484.31	1	4	1	4	2	1	0	0	0	0	0	0	0	0	0	0	0	0	0	0	0	0	0	0	0	0	0	0	0	1	0
51-71-10-5-1-011B-25433-C1-01	1	51	71	25433	478.43	1	4	1	4	2	1	0	0	0	0	0	0	0	0	0	0	0	0	0	0	0	0	0	0	0	0	0	0	0	0
51-2-30-10-2-013B-20351-06-03	2	51	2	20351	3997.89	1	3	2	6	3	0	0	0	0	0	0	0	0	0	0	0	0	0	0	0	0	0	0	0	0	0	0	0	0	0
51-1-20-13-1-005B-25057-01-02	2	51	1	25057	2749.21	1	3	2	3	2	0	0	0	0	0	0	0	0	0	0	0	0	0	0	0	0	0	0	0	0	0	0	0	0	0
51-3-50-1-1-007B-26134-14-02	2	51	3	26134	2890.62	1	6	2	4	2	1	0	0	0	0	0	0	0	0	0	0	0	0	0	0	0	0	0	0	0	0	0	0	0	0
51-71-30-4-1-013B-26499-13-05	1	51	71	26499	300.32	1	2	2	3	2	0	0	0	0	0	0	0	0	0	0	0	0	0	0	0	0	0	0	0	0	0	0	0	0	0
51-6-10-7-1-011B-25031-14-01	2	51	6	25031	2998.95	1	6	1	3	2	1	0	0	0	0	0	0	0	0	0	0	0	0	0	0	0	0	0	0	0	0	0	0	0	1	0
51-71-30-10-1-018B-16785-04-0	1	51	71	16785	439.74	1	7	2	4	2	0	0	0	0	0	0	0	0	0	0	0	0	0	0	0	0	0	0	0	0	0	0	0	0	1	0
51-71-20-8-1-015B-26128-C4-05	1	51	71	26128	622.02	1	3	2	3	2	0	0	0	0	0	0	0	0	0	0	0	0	0	0	0	0	0	0	0	0	0	0	0	0	0
51-71-20-8-1-008B-26180-04-04	1	51	71	26180	657.74	1	3	2	4	2	0	0	0	0	0	0	0	0	0	0	0	0	0	0	0	0	0	0	0	0	0	0	0	0	0
51-71-30-10-1-018B-16785-C1-0	1	51	71	16785	688.45	1	4	1	4	2	1	0	0	0	0	0	0	0	0	0	0	0	0	0	0	0	0	0	0	0	0	0	0	0	0
51-7-30-12-1-004B-25082-02-04	2	51	7	25082	3424.44	1	6	2	3	2	0	0	0	0	0	0	0	0	0	0	0	0	0	0	0	0	0	0	0	0	0	0	0	0	0
51-1-20-13-1-005B-25057-14-02	2	51	1	25057	3992.75	1	5	2	5	3	0	0	0	1	0	0	0	0	0	0	0	0	0	0	0	0	0	0	0	0	0	0	0	0	0
51-4-30-1-1-012B-25339-03-03	2	51	4	25339	3641.5	1	4	1	4	2	1	0	0	0	0	0	0	0	0	0	0	0	0	0	0	0	0	0	0	0	0	0	0	0	1	1
51-3-20-4-1-006B-25544-18-01	2	51	3	25544	3085.82	1	4	2	4	2	0	0	0	0	0	0	0	0	0	0	0	0	0	0	1	0	0	0	0	0	0	0	0	0	1	1
51-71-20-8-1-008B-26180-10-01	1	51	71	26180	455.1	1	6	2	7	3	1	0	0	0	0	0	0	0	0	0	0	0	0	0	0	0	0	0	0	0	0	0	0	0	1	0
51-3-50-1-1-007B-26134-06-01	2	51	3	26134	4218.65	1	7	1	3	2	0	0	0	0	0	0	0	0	0	0	0	0	0	0	0	0	0	0	0	0	0	0	0	0	1	0
51-71-30-2-1-122B-26390-15-03	1	51	71	26390	540.62	1	3	1	6	3	1	0	0	1	1	0	0	0	0	0	0	0	0	0	0	0	0	0	0	0	0	0	0	0	1	0
51-71-30-2-1-122B-26390-05-02	1	51	71	26390	545.72	1	5	2	3	2	1	0	0	0	0	0	0	0	0	0	0	0	0	0	0	0	0	0	0	0	0	0	0	0	0
51-71-31-11-1-001B-27417-04-0	1	51	71	27417	628.73	1	6	2	4	2	0	0	0	0	0	0	0	0	0	0	0	0	0	0	0	0	0	0	0	0	0	0	0	0	0
51-71-10-6-1-104B-25594-15-02	1	51	71	25583	438.97	1	3	2	4	2	0	0	0	0	0	0	0	0	1	0	0	0	0	0	0	0	0	0	0	0	0	0	0	0	0
51-2-70-16-2-003B-20796-14-04	2	51	2	20796	3229.06	1	3	2	5	3	0	0	0	0	0	0	0	0	0	0	0	0	0	0	0	0	0	0	0	0	0	0	0	0	1	0
51-71-20-3-1-014B-25939-18-02	1	51	71	25939	572.57	1	7	2	4	2	1	0	0	0	0	0	0	0	0	0	0	0	0	0	0	0	0	0	0	0	0	0	0	0	0
51-71-20-1-1-009B-15802-18-02	1	51	71	15802	416.3	1	5	2	2	2	1	0	0	0	0	0	0	0	0	0	0	0	0	0	0	0	0	0	0	0	0	0	0	0	1	0
51-71-20-8-1-008B-26180-20-02	1	51	71	26180	455.1	1	6	2	3	2	0	0	0	0	0	0	0	0	0	0	0	0	0	0	0	0	0	0	0	0	0	0	0	0	0
51-1-20-13-1-005B-25057-05-01	2	51	1	25057	5485.68	1	4	1	3	2	1	0	0	0	0	0	0	0	0	0	0	0	0	0	0	0	0	0	0	0	0	0	0	0	1	0
51-71-30-2-1-030B-16298-19-03	1	51	71	16298	903.47	1	2	2	1	1	0	0	0	0	0	0	0	0	0	0	0	0	0	0	0	0	0	0	0	0	0	0	0	0	0
51-71-30-2-1-122B-26390-C2-03	1	51	71	26390	540.62	1	3	1	4	2	0	0	0	0	0	0	0	0	0	0	0	0	0	0	0	0	0	0	0	0	0	0	0	0	0
51-7-30-12-1-004B-25082-C1-02	2	51	7	25082	4145.11	1	3	1	5	3	1	1	0	0	0	0	0	0	1	0	1	0	0	0	0	0	0	0	1	1	0	0	0	0	1	1
51-6-40-24-2-008B-20364-09-02	2	51	6	20364	4374.97	1	5	2	3	2	1	0	0	0	0	0	0	0	0	0	0	0	0	0	0	0	0	0	0	0	0	0	0	0	1	0
51-8-30-15-2-001B-20334-07-02	2	51	8	20334	2770.63	1	5	2	2	2	0	0	0	0	1	0	0	0	0	0	0	0	0	0	0	0	0	0	0	0	0	0	0	0	1	0
51-71-30-2-1-122B-26390-11-01	1	51	71	26390	575.14	1	6	1	5	3	1	0	0	0	0	0	0	0	0	1	0	0	0	0	0	0	0	0	0	0	0	0	0	0	1	1
51-2-30-10-2-013B-20351-18-03	2	51	2	20351	3997.89	1	3	2	4	2	0	0	0	0	0	0	0	0	0	0	0	0	0	0	0	0	0	0	0	0	0	0	0	0	1	0
51-3-20-4-1-006B-25544-11-04	2	51	3	25544	3474.18	1	1	2	0	1	0	0	0	0	0	0	0	0	0	0	0	0	0	0	0	0	0	0	0	0	0	0	0	0	0
51-71-31-11-1-001B-27417-11-0	1	51	71	27417	1085.6	1	1	2	0	1	0	0	0	0	0	0	0	0	0	0	0	0	0	0	0	0	0	0	0	0	0	0	0	0	0
51-2-30-10-2-013B-20351-07-02	2	51	2	20351	2709.96	1	6	2	4	2	1	0	0	0	0	0	0	0	0	0	1	0	0	0	0	0	0	0	0	0	0	0	0	0	1	0
51-71-31-8-1-050B-17307-07-03	1	51	71	17307	571.07	1	3	2	4	2	0	0	0	0	0	0	0	0	0	0	0	0	0	0	0	0	0	0	0	0	0	0	0	0	1	0
51-2-70-16-2-003B-20796-11-04	2	51	2	20796	3685.61	1	5	2	4	2	0	0	0	0	0	0	0	0	0	0	0	0	0	0	0	0	0	0	0	0	0	0	0	0	1	0
51-71-20-8-1-015B-26128-15-02	1	51	71	26128	590.44	1	5	2	7	3	1	0	0	0	0	0	1	1	1	0	1	0	0	0	0	0	0	0	0	0	0	0	0	0	0
51-7-70-4-2-008B-20699-06-01	2	51	7	20699	2787.61	1	6	1	2	2	1	0	0	0	0	0	0	0	0	0	0	0	0	0	0	0	0	0	0	0	0	0	0	0	0
51-71-10-5-1-049B-25471-12-03	1	51	71	25471	730.96	1	1	2	0	1	0	0	0	0	0	0	0	0	0	0	0	0	0	0	0	0	0	0	0	0	0	0	0	0	0
51-6-10-7-1-011B-25031-19-02	2	51	6	25031	2819.45	1	6	2	3	2	0	0	0	0	0	0	0	0	0	0	0	0	0	0	0	0	0	0	0	0	0	0	0	0	1	0
51-5-30-6-1-010B-25081-17-08	2	51	5	25081	3758.87	1	7	1	2	2	1	0	0	0	0	0	0	0	0	0	0	0	0	0	0	0	0	0	0	0	0	0	0	0	1	0
51-1-30-10-2-004B-20310-16-02	2	51	1	20310	3355.26	1	6	2	2	2	0	0	0	0	0	0	0	0	0	0	0	0	0	0	0	0	0	0	0	0	0	0	0	0	1	2
51-71-10-1-1-104B-25104-01-04	1	51	71	25104	2120.96	1	5	2	4	2	1	0	0	0	0	0	0	0	0	0	0	0	0	0	0	0	0	0	0	0	0	0	0	0	0
51-71-31-6-1-010B-27184-15-02	1	51	71	27184	604.64	1	4	2	4	2	1	0	0	0	1	0	0	0	0	0	0	0	0	0	0	0	0	0	0	0	0	0	0	0	1	0
51-71-10-3-1-067B-15334-C1-03	1	51	71	15334	598.84	1	4	1	0	1	1	0	0	0	0	0	0	0	0	0	0	0	0	0	0	0	0	0	0	0	0	0	0	0	0
51-71-20-8-1-008B-26180-11-02	1	51	71	26180	644.43	1	5	2	3	2	1	0	0	0	0	0	0	0	0	0	0	0	0	0	0	0	0	0	0	0	0	0	0	0	0
51-5-30-6-1-010B-25081-18-01	2	51	5	25081	2575.58	1	6	2	4	2	1	0	0	0	0	0	0	0	0	0	0	0	0	0	0	0	0	0	0	0	0	0	0	0	1	0
51-4-30-1-1-012B-25339-10-02	2	51	4	25339	4008.74	1	5	2	6	3	1	0	0	0	0	0	0	0	0	0	0	0	0	0	0	0	0	0	0	0	0	0	0	0	0
51-71-20-3-1-014B-25939-02-01	1	51	71	25939	912.99	1	3	1	4	2	1	0	0	0	0	0	0	0	0	0	0	0	0	0	0	0	0	0	0	0	0	0	0	0	0
51-71-30-8-1-010B-16678-19-02	1	51	71	16678	484.85	1	5	2	6	3	1	0	0	0	0	0	0	0	0	0	0	0	0	0	0	0	0	0	0	0	0	0	0	0	0
51-71-30-2-1-030B-16298-03-01	1	51	71	16298	834.34	1	3	1	4	2	1	0	0	0	0	0	0	0	0	0	0	0	0	0	0	0	0	0	0	0	0	0	0	0	1	1
51-71-30-4-1-013B-26499-C3-05	1	51	71	26499	310.01	1	2	1	1	1	0	0	0	0	0	0	0	0	0	0	0	0	0	0	0	0	0	0	0	0	0	0	0	0	0
51-71-20-8-1-008B-26180-11-01	1	51	71	26180	772.02	1	5	1	4	2	1	0	0	0	0	0	0	0	0	0	0	0	0	0	0	0	0	0	0	0	0	0	0	0	0
51-71-10-6-1-104B-25583-01-06	1	51	71	25583	663.74	1	8	2	2	2	1	0	0	0	0	0	0	0	0	0	0	0	0	0	0	0	0	0	0	0	0	0	0	0	1	0
51-71-20-1-1-009B-15802-02-01	1	51	71	15802	460.27	1	4	1	4	2	1	0	0	0	0	0	0	0	0	0	0	0	0	0	0	0	0	0	0	0	0	0	0	0	0
51-71-10-6-1-104B-25602-C4-02	1	51	71	25583	303.73	1	7	2	7	3	1	0	0	0	0	0	0	0	0	0	0	0	0	0	0	0	0	0	0	0	0	0	0	0	0
51-71-30-10-1-018B-16785-20-0	1	51	71	16785	707.8	1	4	2	5	3	1	0	0	0	0	0	0	0	0	0	0	0	0	0	0	0	0	0	0	0	0	0	0	0	0
51-71-30-2-1-030B-16298-08-01	1	51	71	16298	834.34	1	4	1	2	2	1	0	0	0	0	0	0	0	0	0	0	0	0	0	0	0	0	0	0	0	0	0	0	0	1	0
51-71-30-8-1-010B-16678-C3-04	1	51	71	16678	545.97	1	4	1	3	2	1	0	0	0	0	0	0	0	0	0	0	0	0	0	0	0	0	0	0	0	0	0	0	0	0
51-6-10-7-1-011B-25031-02-04	2	51	6	25031	4682.89	1	2	2	2	2	0	0	0	0	0	0	0	0	0	0	0	0	0	0	0	0	0	0	0	0	0	0	0	0	0
51-1-30-10-2-004B-20310-18-05	2	51	1	20310	3991.67	1	8	2	0	1	0	0	0	0	0	0	0	0	0	0	0	0	0	0	0	0	0	0	0	0	0	0	0	0	0
51-8-70-5-2-007B-20717-18-01	2	51	8	20717	2320.96	1	7	1	0	1	0	0	0	0	0	0	0	0	0	0	0	0	0	0	0	0	0	0	0	0	0	0	0	0	1	1
51-71-31-11-1-001B-27417-11-0	1	51	71	27417	1085.6	1	2	2	0	1	0	0	0	0	0	0	0	0	0	0	0	0	0	0	0	0	0	0	0	0	0	0	0	0	0
51-71-10-2-1-054B-25233-17-03	1	51	71	25233	700.04	1	3	1	4	2	0	0	0	0	0	0	0	0	0	0	0	0	0	0	0	0	0	0	0	0	0	0	0	0	1	0
51-8-70-5-2-007B-20717-18-07	2	51	8	20717	3624.2	1	2	2	1	1	0	0	0	0	0	0	0	0	0	0	0	0	0	0	0	0	0	0	0	0	0	0	0	0	0
51-4-30-1-1-012B-25339-19-01	2	51	4	25339	3474.47	1	7	1	1	1	1	0	0	0	0	0	0	0	0	0	0	0	0	0	0	0	0	0	0	0	0	0	0	0	0
51-71-30-11-1-015B-26902-08-0	1	51	71	26902	1727.02	1	3	1	4	2	1	0	0	1	0	0	0	0	0	0	0	0	0	0	0	0	0	0	0	0	0	0	0	0	1	0
51-71-10-6-1-104B-25594-15-01	1	51	71	25583	438.97	1	3	2	4	2	1	0	0	0	0	0	0	0	0	0	0	0	0	0	0	0	0	0	0	0	0	0	0	0	1	0
51-71-30-11-1-015B-26902-03-0	1	51	71	26902	1083.08	1	6	2	6	3	1	0	0	0	0	0	0	0	0	0	0	0	0	0	0	0	0	0	0	0	0	0	0	0	0
51-8-30-15-2-001B-20334-06-04	2	51	8	20334	6758.56	1	2	1	1	1	0	0	0	0	0	0	0	0	0	0	0	0	0	0	0	0	0	0	0	0	0	0	0	0	1	1
51-71-10-1-1-104B-25104-10-01	1	51	71	25104	2540.87	1	6	1	4	2	1	0	0	0	0	0	0	0	0	0	0	0	0	0	0	0	0	0	0	0	0	0	0	0	0
51-71-30-4-1-013B-26499-16-01	1	51	71	26499	285.07	1	6	2	2	2	1	0	0	0	0	0	0	0	0	0	0	0	0	0	0	0	0	0	0	0	0	0	0	0	0
51-6-40-24-2-008B-20364-01-01	2	51	6	20364	2959.01	1	6	1	0	1	1	0	0	0	0	0	0	0	0	0	0	0	0	0	0	0	0	0	0	0	0	0	0	0	0
51-71-10-6-1-104B-25589-09-04	1	51	71	25583	453.09	1	2	2	2	2	0	0	0	0	0	0	0	0	0	0	0	0	0	0	0	0	0	0	0	0	0	0	0	0	0
51-71-30-2-1-122B-26390-C1-01	1	51	71	26390	530.8	1	5	1	4	2	1	0	0	0	0	0	0	0	0	0	0	0	0	0	0	0	0	0	0	0	0	0	0	0	0
51-7-30-12-1-004B-25082-12-01	2	51	7	25082	3954.99	1	8	1	2	2	1	1	0	1	1	0	0	1	1	0	0	0	0	1	1	0	0	0	0	1	0	0	0	0	1	1
51-71-31-11-1-001B-27417-07-0	1	51	71	27417	1011.99	1	5	2	4	2	0	0	0	0	0	0	0	0	0	0	0	0	0	0	0	0	0	0	0	0	0	0	0	0	0
51-71-31-1-1-058B-27009-19-02	1	51	71	27009	671.13	1	4	2	3	2	1	0	0	0	0	0	0	0	0	0	0	0	0	0	0	0	0	0	0	0	0	0	0	0	1	1
51-8-70-5-2-007B-20717-15-02	2	51	8	20717	2757.34	1	6	2	2	2	1	0	0	0	0	0	0	0	0	0	0	0	0	0	0	0	0	0	0	0	0	0	0	0	0
51-71-20-8-1-008B-26180-04-01	1	51	71	26180	455.1	1	7	2	7	3	1	0	0	0	0	0	0	0	0	0	0	0	0	0	0	0	0	0	0	0	0	0	0	0	0
51-71-20-3-1-014B-25939-10-02	1	51	71	25939	921.6	1	5	2	4	2	1	0	0	0	0	0	0	0	0	0	0	0	0	0	0	0	0	0	0	0	0	0	0	0	0
51-3-50-1-1-007B-26134-15-02	2	51	3	26134	2890.62	1	5	2	4	2	1	0	0	0	0	0	0	0	0	0	0	0	0	0	0	0	0	0	0	0	0	0	0	0	1	0
51-2-30-10-2-013B-20351-02-02	2	51	2	20351	2709.96	1	6	2	4	2	1	0	0	0	0	0	0	0	0	0	0	0	0	0	0	0	0	0	0	0	0	0	0	0	1	0
51-71-31-2-1-018B-27077-12-01	1	51	71	27077	548.94	1	4	1	4	2	1	0	0	0	0	0	0	0	0	0	0	0	0	0	0	0	0	0	0	0	0	0	0	0	1	1
51-71-20-3-1-014B-25939-C4-01	1	51	71	25939	971.29	1	6	1	4	2	0	0	0	0	0	0	0	0	0	0	0	0	0	0	0	0	0	0	0	0	0	0	0	0	0
51-71-31-6-1-010B-27184-08-01	1	51	71	27184	654.98	1	5	1	6	3	1	0	0	0	0	0	0	0	0	0	0	0	0	0	0	0	0	0	0	0	0	0	0	0	0
51-71-30-4-1-013B-26499-02-03	1	51	71	26499	354.15	1	1	1	0	1	0	0	0	0	0	0	0	0	0	0	0	0	0	0	0	0	0	0	0	0	0	0	0	0	0
51-1-30-10-2-004B-20310-03-04	2	51	1	20310	3137.95	1	7	2	0	1	1	0	0	0	0	0	0	0	0	0	0	0	0	0	0	0	0	0	0	0	0	0	0	0	1	2
51-71-30-8-1-010B-16678-16-01	1	51	71	16678	580.84	1	5	1	4	2	1	0	0	0	0	0	0	0	0	0	0	0	0	0	0	0	0	0	0	0	0	0	0	0	1	0
51-4-30-1-1-012B-25339-01-04	2	51	4	25339	2498.55	1	2	1	2	2	0	0	0	0	0	0	0	0	0	0	0	0	0	0	0	0	0	0	0	0	0	0	0	0	0
51-71-10-2-1-054B-25233-02-01	1	51	71	25233	687.33	1	4	1	3	2	1	0	0	0	0	0	0	0	0	0	0	0	0	0	0	0	0	0	0	0	0	0	0	0	1	0
51-71-30-2-1-122B-26390-C4-02	1	51	71	26390	490.01	1	4	2	4	2	0	0	0	0	0	0	0	0	0	0	0	0	0	0	0	0	0	0	0	0	0	0	0	0	1	0
51-71-20-5-1-055B-26043-11-02	1	51	71	26043	815.8	1	5	2	6	3	0	0	0	0	0	0	0	0	0	0	0	0	0	0	0	0	0	0	0	0	0	0	0	0	0
51-71-20-1-1-009B-15802-12-01	1	51	71	15802	343.29	1	6	1	2	2	1	0	0	0	0	0	0	0	0	0	0	0	0	0	0	0	0	0	0	0	0	0	0	0	1	0
51-71-10-5-1-049B-25471-C2-03	1	51	71	25471	651.91	1	2	1	1	1	0	0	0	0	0	0	0	0	0	0	0	0	0	0	0	0	0	0	0	0	0	0	0	0	0
51-71-10-3-1-067B-15334-06-01	1	51	71	15334	382.5	1	7	2	7	3	1	0	0	0	0	0	0	0	0	0	0	0	0	0	0	0	0	0	0	0	0	0	0	0	1	0
51-71-31-11-1-001B-27417-13-0	1	51	71	27417	1011.99	1	4	2	6	3	1	0	0	0	0	0	0	0	0	0	0	0	0	0	0	0	0	0	0	0	0	0	0	0	0
51-8-70-5-2-007B-20717-06-02	2	51	8	20717	3674.22	1	4	2	4	2	0	0	0	0	0	0	0	0	0	0	0	0	0	0	0	0	0	0	0	0	0	0	0	0	0
51-71-30-10-1-018B-16785-03-0	1	51	71	16785	707.8	1	4	2	6	3	1	0	0	0	0	0	0	0	0	0	0	0	0	0	0	0	0	0	0	0	0	0	0	0	0
51-71-30-10-1-018B-16785-07-0	1	51	71	16785	513.48	1	7	1	6	3	1	0	0	0	0	0	0	0	0	0	0	0	0	0	0	0	0	0	0	0	0	0	0	0	1	0
51-71-20-1-1-009B-15802-12-02	1	51	71	15802	416.3	1	6	2	2	2	1	0	0	0	0	0	0	0	0	0	0	0	0	0	0	0	0	0	0	0	0	0	0	0	1	0
51-3-50-1-1-007B-26134-16-02	2	51	3	26134	4867.35	1	5	2	4	2	0	0	0	0	0	0	0	0	0	0	0	0	0	0	0	0	0	0	0	0	0	0	0	0	1	1
51-2-30-10-2-013B-20351-C4-01	2	51	2	20351	4532.51	1	8	1	2	2	0	0	0	0	0	0	0	0	0	0	0	0	0	0	0	0	0	0	0	0	0	0	0	0	1	0
51-71-10-3-1-067B-15334-17-01	1	51	71	15334	446.64	1	6	1	7	3	1	0	0	0	0	0	0	0	0	0	0	0	0	0	0	0	0	0	0	0	0	0	0	0	0
51-71-10-1-1-104B-25104-09-02	1	51	71	25104	2164.76	1	4	2	6	3	1	0	0	0	0	0	0	0	0	0	0	0	0	0	0	0	0	0	0	0	0	0	0	0	0
51-71-10-2-1-054B-25233-15-03	1	51	71	25233	634.5	1	4	2	6	3	0	0	0	0	0	0	0	0	0	0	0	0	0	0	0	0	0	0	0	0	0	0	0	0	0
51-71-20-3-1-014B-25939-15-01	1	51	71	25939	896.41	1	5	1	4	2	1	0	0	0	0	0	0	0	0	0	0	0	0	0	0	0	0	0	0	0	0	0	0	0	1	0
51-4-30-1-1-012B-25339-02-01	2	51	4	25339	2532.28	1	7	1	6	3	1	0	0	0	0	0	0	0	0	0	0	0	0	0	0	0	0	0	0	0	0	0	0	0	0
51-71-20-5-1-055B-26043-20-05	1	51	71	26043	859.44	1	3	2	6	3	1	0	0	0	0	0	0	0	0	0	0	0	0	0	0	0	0	0	0	0	0	0	0	0	1	1
51-71-30-10-1-018B-16785-03-0	1	51	71	16785	773.58	1	2	1	2	2	0	0	0	0	0	0	0	0	0	0	0	0	0	0	0	0	0	0	0	0	0	0	0	0	0
51-71-30-11-1-015B-26902-18-0	1	51	71	26902	1565.33	1	3	2	6	3	1	0	0	0	0	0	0	0	0	0	0	0	0	0	0	0	0	0	0	0	0	0	0		0
51-71-10-1-1-104B-25104-06-01	1	51	71	25104	2344.99	1	5	1	6	3	1	0	0	0	0	0	0	0	0	0	0	0	0	0	0	0	0	0	0	0	0	0	0	0	0
51-71-30-11-1-015B-26902-18-0	1	51	71	26902	1264.69	1	7	1	4	2	0	0	0	0	0	0	0	0	0	0	0	0	0	0	0	0	0	0	0	0	0	0	0	0	1	0
51-71-20-3-1-014B-25939-01-01	1	51	71	25939	854.14	1	3	2	4	2	0	0	0	0	0	0	0	0	0	0	0	0	0	0	0	0	0	0	0	0	0	0	0	0	1	0
51-71-30-8-1-010B-16678-16-02	1	51	71	16678	551.12	1	5	2	2	2	0	0	0	0	0	0	0	0	1	0	0	0	0	0	0	0	0	0	0	0	0	0	0	0	1	0
51-71-30-4-1-013B-26499-C3-01	1	51	71	26499	341.51	1	5	1	6	3	1	0	0	0	0	0	0	0	0	0	0	0	0	0	0	0	0	0	0	0	0	0	0	0	0
51-71-30-10-1-018B-16785-19-0	1	51	71	16785	677.16	1	2	1	3	2	0	0	0	0	0	0	0	0	0	0	0	0	0	0	0	0	0	0	0	0	0	0	0	0	0
51-71-31-11-1-001B-27417-18-0	1	51	71	27417	890.29	1	5	2	4	2	0	0	0	0	0	0	0	0	0	0	0	0	0	0	0	0	0	0	0	0	0	0	0	0	0
51-71-10-5-1-049B-25471-C2-02	1	51	71	25471	599.46	1	5	2	4	2	1	0	0	0	0	0	1	0	0	0	0	0	0	0	0	0	0	0	0	0	0	0	0	0	0
51-71-10-8-1-023B-25706-17-02	1	51	71	25689	472.46	1	5	2	4	2	1	0	0	0	0	0	0	0	0	0	0	0	0	0	0	0	0	0	0	0	0	0	0	0	0
51-71-10-5-1-011B-25433-12-02	1	51	71	25433	482.94	1	4	2	2	2	0	0	0	0	0	0	0	0	0	0	0	0	0	0	0	0	0	0	0	0	0	0	0	0	1	0
51-71-20-3-1-014B-25939-08-04	1	51	71	25939	827.51	1	3	2	6	3	1	0	0	0	0	0	0	0	0	0	0	0	0	0	0	0	0	0	0	0	0	0	0	0	0
51-71-10-2-1-054B-25233-11-04	1	51	71	25233	654.92	1	2	2	2	2	0	0	0	0	0	0	0	0	0	0	0	0	0	0	0	0	0	0	0	0	0	0	0	0	0
51-71-10-6-1-104B-25595-16-01	1	51	71	25583	475.51	1	5	1	4	2	1	0	0	0	0	0	0	0	0	0	0	0	0	0	0	0	0	0	0	0	0	0	0	0	1	0
51-71-30-8-1-010B-16678-20-04	1	51	71	16678	342.4	1	7	2	2	2	0	0	0	0	0	0	0	0	0	0	0	0	0	0	0	0	0	0	0	0	0	0	0	0	1	1
51-71-30-10-1-018B-16785-13-0	1	51	71	16785	513.48	1	7	1	4	2	0	0	0	0	0	0	0	0	0	0	0	0	0	0	0	0	0	0	0	0	0	0	0	0	0
51-71-10-5-1-011B-25433-10-05	1	51	71	25433	300.04	1	7	2	2	2	0	0	0	0	0	0	0	0	0	0	0	0	0	0	0	0	0	0	0	0	0	0	0	0	1	1
51-71-20-3-1-014B-25939-13-01	1	51	71	25939	896.41	1	5	1	4	2	1	0	0	0	0	0	0	0	0	0	0	0	0	0	0	0	0	0	0	0	0	0	0	0	1	0
51-2-70-16-2-003B-20796-19-03	2	51	2	20796	3347.98	1	3	1	4	2	0	0	0	0	0	0	0	0	0	0	0	0	0	0	0	0	0	0	0	0	0	0	0	0	0
51-71-10-5-1-011B-25433-06-02	1	51	71	25433	482.94	1	5	2	4	2	1	0	0	0	0	0	0	0	0	0	0	0	0	0	0	0	0	0	0	0	0	0	0	0	1	0
51-71-30-10-1-018B-16785-03-0	1	51	71	16785	773.58	1	1	1	0	1	0	0	0	0	0	0	0	0	0	0	0	0	0	0	0	0	0	0	0	0	0	0	0	0	0
51-8-70-5-2-007B-20717-18-02	2	51	8	20717	2578.75	1	7	2	0	1	0	0	0	0	0	0	0	0	0	0	0	0	0	0	0	0	0	0	0	0	0	0	0	0	1	1
51-71-30-2-1-122B-26390-C2-01	1	51	71	26390	575.14	1	5	1	4	2	1	0	0	0	0	0	0	0	0	0	0	0	0	0	0	0	0	0	0	0	0	0	0	0	0
51-5-30-6-1-010B-25081-12-04	2	51	5	25081	4277.84	1	2	2	2	2	0	0	0	0	0	0	0	0	0	0	0	0	0	0	0	0	0	0	0	0	0	0	0	0	0
51-71-31-6-1-010B-27184-14-01	1	51	71	27184	604.64	1	4	2	2	2	1	0	0	0	0	0	0	0	0	0	0	0	0	0	0	0	0	0	0	0	0	0	0	0	1	0
51-8-30-15-2-001B-20334-20-04	2	51	8	20334	3212.3	1	2	2	2	2	0	0	0	0	0	0	0	0	0	0	0	0	0	0	0	0	0	0	0	0	0	0	0	0	0
51-6-40-24-2-008B-20364-14-02	2	51	6	20364	4374.97	1	5	2	6	3	1	0	0	0	0	0	0	0	0	0	0	0	0	0	0	0	0	0	0	0	0	0	0	0	0
51-71-30-10-1-018B-16785-16-0	1	51	71	16785	513.48	1	6	1	4	2	1	0	0	0	0	0	0	0	0	0	0	0	0	0	0	0	0	0	0	0	0	0	0	0	1	0
51-71-31-11-1-001B-27417-C1-0	1	51	71	27417	734.15	1	7	1	4	2	1	0	0	0	0	0	0	0	0	0	0	0	0	0	0	0	0	0	0	0	0	0	0	0	1	0
51-6-10-7-1-011B-25031-12-03	2	51	6	25031	6522.66	1	5	1	4	2	1	1	0	1	1	0	0	0	0	0	0	0	0	0	0	0	0	0	0	0	0	0	0	0	0
51-5-30-6-1-010B-25081-20-02	2	51	5	25081	5958.47	1	5	1	4	2	1	0	0	0	0	0	0	0	0	0	0	0	0	0	0	0	0	0	0	0	0	0	0	0	1	0
51-8-30-15-2-001B-20334-20-02	2	51	8	20334	3274.35	1	7	2	0	1	1	0	0	0	0	0	0	0	0	0	0	0	0	0	0	0	0	0	0	0	0	0	0	0	1	0
51-71-31-1-1-058B-27009-14-02	1	51	71	27009	657.55	1	5	2	3	2	1	0	0	0	0	0	0	0	0	0	0	0	0	0	0	0	0	0	0	0	0	0	0	0	0
51-1-30-10-2-004B-20310-11-03	2	51	1	20310	4061.37	1	3	1	4	2	1	0	0	0	0	0	0	0	0	0	0	0	0	0	0	0	0	0	0	0	0	0	0	0	1	0
51-71-31-1-1-058B-27009-07-04	1	51	71	27009	816.9	1	1	1	0	1	0	0	0	0	0	0	0	0	0	0	0	0	0	0	0	0	0	0	0	0	0	0	0	0	0
51-71-10-5-1-011B-25433-14-04	1	51	71	25433	478.43	1	3	1	4	2	0	0	0	0	0	0	0	0	0	0	0	0	0	0	0	0	0	0	0	0	0	0	0	0	0
51-71-10-6-1-104B-25589-09-05	1	51	71	25583	524.43	1	2	2	2	2	0	0	0	0	0	0	0	0	0	0	0	0	0	0	0	0	0	0	0	0	0	0	0	0	0
51-71-30-2-1-122B-26390-19-02	1	51	71	26390	490.01	1	4	2	4	2	0	0	0	0	0	0	0	0	0	0	0	0	0	0	0	0	0	0	0	0	0	0	0	0	1	0
51-71-10-3-1-067B-15334-09-05	1	51	71	15334	570.6	1	3	2	3	2	0	0	0	0	0	0	0	0	0	0	0	0	0	0	0	0	0	0	0	0	0	0	0	0	0
51-71-10-5-1-049B-25471-20-03	1	51	71	25471	611.84	1	3	2	6	3	1	0	0	0	0	0	0	0	0	0	0	0	0	0	0	0	0	0	0	0	0	0	0	0	0
51-71-20-5-1-055B-26043-04-04	1	51	71	26043	994.76	1	2	2	1	1	0	0	0	0	0	0	0	0	0	0	0	0	0	0	0	0	0	0	0	0	0	0	0	0	1	0
51-4-30-1-1-012B-25339-03-02	2	51	4	25339	3008.38	1	6	2	3	2	1	0	0	0	0	0	0	0	0	0	0	0	0	0	0	0	0	0	0	0	0	0	0	0	0
51-71-20-3-1-014B-25939-07-01	1	51	71	25939	896.41	1	4	1	3	2	1	0	0	0	0	0	0	0	0	0	0	0	0	0	0	0	0	0	0	0	0	0	0	0	0
51-71-10-8-1-023B-25691-04-01	1	51	71	25689	565.99	1	6	1	4	2	0	0	0	0	0	0	0	0	0	0	0	0	0	0	0	0	0	0	0	0	0	0	0	0	0
51-71-10-3-1-067B-15334-17-02	1	51	71	15334	382.5	1	6	2	7	3	1	0	0	0	1	0	0	0	0	0	0	0	0	1	0	0	0	0	0	0	0	0	0	0	1	0
51-7-70-4-2-008B-20699-10-06	2	51	7	20699	5970.83	1	2	1	1	1	0	0	0	0	0	0	0	0	0	0	0	0	0	0	0	0	0	0	0	0	0	0	0	0	0
51-4-30-1-1-012B-25339-17-03	2	51	4	25339	3641.5	1	4	1	6	3	1	0	0	0	0	0	0	0	0	0	0	0	0	0	0	0	0	0	0	0	0	0	0	0	1	0
51-6-40-24-2-008B-20364-03-04	2	51	6	20364	2726.81	1	2	1	2	2	0	0	0	0	0	0	0	0	0	0	0	0	0	0	0	0	0	0	0	0	0	0	0	0	0
51-71-20-3-1-014B-25939-04-03	1	51	71	25939	912.99	1	3	1	4	2	0	0	0	0	0	0	0	0	0	0	0	0	0	0	0	0	0	0	0	0	0	0	0	0	1	1
51-71-30-8-1-010B-16678-01-03	1	51	71	16678	602.34	1	2	1	1	1	0	0	0	0	0	0	0	0	0	0	0	0	0	0	0	0	0	0	0	0	0	0	0	0	0
51-71-20-5-1-055B-26043-06-03	1	51	71	26043	918.65	1	4	1	4	2	0	0	0	0	0	0	0	0	0	0	0	0	0	0	0	0	0	0	0	0	0	0	0	0	0
51-71-20-8-1-008B-26180-20-01	1	51	71	26180	531.41	1	6	1	4	2	0	0	0	0	0	0	0	0	0	0	1	0	0	0	0	0	0	0	0	0	0	0	0	0	0
51-7-70-4-2-008B-20699-02-05	2	51	7	20699	2837.9	1	2	2	2	2	0	0	0	0	0	0	0	0	0	0	0	0	0	0	0	0	0	0	0	0	0	0	0	0	0
51-2-70-16-2-003B-20796-04-02	2	51	2	20796	2188.81	1	6	2	3	2	1	0	0	0	0	0	0	0	0	0	0	0	0	0	0	0	0	0	0	0	0	0	0	0	1	0
51-71-31-8-1-050B-17307-12-03	1	51	71	17307	673.43	1	2	1	0	1	0	0	0	0	0	0	0	0	0	0	0	0	0	0	0	0	0	0	0	0	0	0	0	0	0
51-6-40-24-2-008B-20364-18-02	2	51	6	20364	2598.21	1	5	2	0	1	1	0	0	0	0	0	0	0	0	0	0	0	0	0	0	0	0	0	0	1	0	0	0	0	1	0
51-71-31-1-1-058B-27009-10-03	1	51	71	27009	671.13	1	4	2	4	2	1	0	0	0	1	0	0	0	0	0	0	0	0	0	0	0	0	0	0	0	0	0	0	0	1	1
51-4-30-1-1-012B-25339-07-03	2	51	4	25339	2760.23	1	3	2	2	2	0	0	0	0	0	0	0	0	0	0	0	0	0	0	0	0	0	0	0	0	0	0	0	0	0
51-71-10-8-1-023B-25706-18-05	1	51	71	25689	576.1	1	2	2	3	2	0	0	0	0	0	0	0	0	0	0	0	0	0	0	0	0	0	0	0	0	0	0	0	0	0
51-1-30-10-2-004B-20310-11-01	2	51	1	20310	3023.93	1	6	1	4	2	1	0	0	0	0	0	0	0	0	0	0	0	0	0	0	0	0	0	0	0	0	0	0	0	1	0
51-71-20-8-1-015B-26128-C4-04	1	51	71	26128	664.88	1	3	1	4	2	0	0	0	0	0	0	0	0	0	0	0	0	0	0	0	0	0	0	0	0	0	0	0	0	0
51-1-30-10-2-004B-20310-18-02	2	51	1	20310	4470.96	1	5	2	3	2	0	0	0	0	0	0	0	0	0	0	0	0	0	0	0	0	0	0	0	0	0	0	0	0	0
51-71-31-2-1-018B-27077-06-01	1	51	71	27077	548.94	1	4	1	4	2	1	0	0	0	0	0	0	0	0	0	0	0	0	0	0	0	0	0	0	0	0	0	0	0	0
51-1-20-13-1-005B-25057-09-01	2	51	1	25057	2700.5	1	6	1	3	2	1	0	0	0	0	0	0	0	0	0	1	0	0	0	1	0	0	0	0	0	0	0	0	0	1	0
51-71-31-8-1-050B-17307-07-04	1	51	71	17307	589.5	1	2	1	3	2	0	0	0	0	0	0	0	0	0	0	0	0	0	0	0	0	0	0	0	0	0	0	0	0	1	0
51-71-31-8-1-050B-17307-09-01	1	51	71	17307	382.81	1	6	2	2	2	1	0	0	0	0	0	0	0	0	0	0	0	0	0	0	0	0	0	0	0	0	0	0	0	1	0
51-3-20-4-1-006B-25544-01-01	2	51	3	25544	3085.82	1	3	2	5	3	1	0	0	0	0	0	0	0	0	0	0	0	0	0	0	0	0	0	0	0	0	0	0	0	1	0
51-71-30-4-1-013B-26499-02-04	1	51	71	26499	201.32	1	7	2	2	2	0	0	0	0	0	0	0	0	0	0	0	0	0	0	0	0	0	0	0	0	0	0	0	0	0
51-71-30-4-1-013B-26499-17-05	1	51	71	26499	347.6	1	1	2	0	1	0	0	0	0	0	0	0	0	0	0	0	0	0	0	0	0	0	0	0	0	0	0	0	0	0
51-71-20-8-1-015B-26128-02-02	1	51	71	26128	416.97	1	6	2	2	2	1	0	0	0	0	0	0	0	0	0	1	0	0	1	1	0	0	0	0	0	0	0	0	0	1	0
51-7-70-4-2-008B-20699-14-01	2	51	7	20699	2603.54	1	7	1	0	1	1	0	0	0	0	0	0	0	0	0	0	0	0	0	0	0	0	0	0	0	0	0	0	0	0
51-71-30-10-1-018B-16785-20-0	1	51	71	16785	688.45	1	5	1	4	2	1	0	0	0	0	0	0	0	0	0	0	0	0	0	0	0	0	0	0	0	0	0	0	0	1	0
51-8-30-15-2-001B-20334-06-03	2	51	8	20334	2907.76	1	2	1	2	2	0	0	0	0	0	0	0	0	0	0	0	0	0	0	0	0	0	0	0	0	0	0	0	0	1	1
51-8-70-5-2-007B-20717-20-06	2	51	8	20717	3624.2	1	1	2	0	1	0	0	0	0	0	0	0	0	0	0	0	0	0	0	0	0	0	0	0	0	0	0	0	0	0
51-71-10-2-1-054B-25233-12-01	1	51	71	25233	687.33	1	4	1	3	2	1	0	0	0	0	0	0	0	0	0	1	0	0	0	0	0	0	0	0	1	0	0	0	0	1	1
51-1-30-10-2-004B-20310-20-01	2	51	1	20310	6142.7	1	5	1	3	2	1	0	0	0	0	0	0	0	0	0	0	0	0	0	0	0	0	0	0	0	0	0	0	0	1	0
51-71-10-1-1-104B-25104-13-02	1	51	71	25104	2164.76	1	3	2	4	2	0	0	0	0	0	0	0	0	0	0	0	0	0	0	0	0	0	0	0	0	0	0	0	0	1	0
51-1-30-10-2-004B-20310-17-02	2	51	1	20310	3355.26	1	7	2	2	2	0	0	0	0	0	0	0	0	0	0	0	0	0	0	0	0	0	0	0	0	0	0	0	0	1	2
51-8-70-5-2-007B-20717-17-03	2	51	8	20717	3337.62	1	3	1	6	3	0	0	0	0	0	0	0	0	0	0	0	0	0	0	0	0	0	0	0	0	0	0	0	0	0
51-1-20-13-1-005B-25057-17-01	2	51	1	25057	2700.5	1	5	1	2	2	1	0	0	0	0	0	0	0	0	0	0	0	0	0	0	0	0	0	0	0	0	0	0	0	1	1
51-6-10-7-1-011B-25031-18-01	2	51	6	25031	3210.98	1	5	1	3	2	1	0	0	0	0	0	1	0	0	0	1	0	0	0	1	0	0	0	0	0	0	0	0	0	1	0
51-71-10-5-1-049B-25471-19-01	1	51	71	25471	675.03	1	3	1	4	2	0	0	0	0	0	0	0	0	0	0	0	0	0	0	0	0	0	0	0	0	0	0	0	0	1	0
51-71-20-8-1-015B-26128-09-01	1	51	71	26128	652.8	1	5	1	5	3	1	1	0	0	0	1	1	1	1	0	1	0	0	1	1	0	1	1	0	1	0	0	1	0	1	2
51-71-31-1-1-058B-27009-12-02	1	51	71	27009	464.37	1	6	2	2	2	1	0	0	0	0	0	0	0	0	0	0	0	0	0	0	0	0	0	0	0	0	0	0	0	1	1
51-3-50-1-1-007B-26134-C3-04	2	51	3	26134	4264.41	1	3	2	4	2	0	0	0	0	0	0	0	0	0	0	0	0	0	0	0	0	0	0	0	0	0	0	0	0	1	0
51-6-10-7-1-011B-25031-18-03	2	51	6	25031	2959	1	3	1	4	2	0	0	0	0	0	0	0	0	0	0	0	0	0	0	0	0	0	0	0	0	0	0	0	0	0
51-71-20-8-1-015B-26128-04-01	1	51	71	26128	664.88	1	3	1	4	2	0	0	0	1	0	0	1	0	0	0	0	0	0	1	1	0	0	0	0	0	0	0	1	0	1	0
51-71-30-8-1-010B-16678-10-04	1	51	71	16678	510.78	1	2	2	1	1	0	0	0	0	0	0	0	0	0	0	0	0	0	0	0	0	0	0	0	0	0	0	0	0	1	0
51-3-50-1-1-007B-26134-14-04	2	51	3	26134	3351.42	1	2	2	3	2	0	0	0	0	0	0	0	0	0	0	0	0	0	0	0	0	0	0	0	0	0	0	0	0	1	1
51-1-30-10-2-004B-20310-14-01	2	51	1	20310	3023.93	1	5	1	4	2	1	0	0	0	0	0	0	0	0	0	0	0	0	0	0	0	0	0	0	0	0	0	0	0	1	0
51-71-10-3-1-067B-15334-15-01	1	51	71	15334	598.84	1	4	1	0	1	1	1	0	1	1	0	0	0	0	0	0	0	0	0	0	1	0	0	0	0	0	0	0	0	1	0
51-71-30-4-1-013B-26499-16-02	1	51	71	26499	300.32	1	2	2	2	2	0	0	0	0	0	0	0	0	0	0	0	0	0	0	0	0	0	0	0	0	0	0	0	0	0
51-8-30-15-2-001B-20334-04-03	2	51	8	20334	3212.3	1	3	2	4	2	0	0	0	0	0	0	0	0	0	0	0	0	0	0	0	0	0	0	0	0	0	0	0	0	1	0
51-71-10-1-1-104B-25104-13-01	1	51	71	25104	2120.96	1	6	2	4	2	1	0	0	0	0	0	0	0	0	0	0	0	0	0	0	0	0	0	0	0	0	0	0	0	0
51-71-30-4-1-013B-26499-09-03	1	51	71	26499	321.01	1	3	1	4	2	1	0	0	0	0	0	0	0	0	0	0	0	0	0	0	0	0	0	0	0	0	0	0	0	1	1
51-3-20-4-1-006B-25544-16-01	2	51	3	25544	4839.08	1	5	1	4	2	1	0	0	0	0	0	0	0	0	0	0	0	0	0	0	0	0	0	0	0	0	0	0	0	0
51-71-31-1-1-058B-27009-11-02	1	51	71	27009	747.44	1	5	2	1	1	1	1	0	0	0	0	1	0	0	0	1	0	0	1	1	0	0	0	0	0	0	1	1	0	1	0
51-71-30-8-1-010B-16678-06-01	1	51	71	16678	545.97	1	3	1	5	3	1	0	0	0	0	0	0	0	0	0	0	0	0	0	0	0	0	0	0	0	0	0	0	0	0
51-71-31-2-1-018B-27077-01-02	1	51	71	27077	564.36	1	5	2	3	2	0	0	0	0	0	0	0	0	0	0	0	0	0	0	0	0	0	0	0	0	0	0	0	0	1	0
51-71-31-11-1-001B-27417-16-0	1	51	71	27417	937.92	1	3	2	2	2	0	0	0	0	0	0	0	0	0	0	0	0	0	0	0	0	0	0	0	0	0	0	0	0	0
51-71-10-3-1-067B-15334-20-02	1	51	71	15334	382.5	1	6	2	4	2	1	0	0	0	0	0	0	0	0	0	0	0	0	0	0	0	0	0	0	0	0	0	0	0	0
51-1-20-13-1-005B-25057-15-03	2	51	1	25057	3938.4	1	2	2	1	1	0	0	0	0	0	0	0	0	0	0	0	0	0	0	0	0	0	0	0	0	0	0	0	0	0
51-7-70-4-2-008B-20699-01-02	2	51	7	20699	4121.55	1	5	2	0	1	1	0	0	0	0	0	0	0	0	0	0	0	0	0	0	0	0	0	0	0	0	0	0	0	1	1
51-71-10-1-1-104B-25104-C3-05	1	51	71	25104	2234.42	1	2	2	3	2	0	0	0	0	0	0	0	0	0	0	0	0	0	0	0	0	0	0	0	0	0	0	0	0	0
51-6-40-24-2-008B-20364-06-03	2	51	6	20364	3012.39	1	2	2	0	1	0	0	0	0	0	0	0	0	0	0	0	0	0	0	0	0	0	0	0	0	0	0	0	0	0
51-1-30-10-2-004B-20310-C1-03	2	51	1	20310	3917.12	1	3	2	4	2	1	0	0	0	0	0	0	0	0	0	0	0	0	0	0	0	0	0	0	0	0	0	0	0	1	0
51-71-10-8-1-023B-25690-03-03	1	51	71	25689	532.02	1	3	1	6	3	0	0	0	0	0	0	0	0	0	0	0	0	0	0	0	0	0	0	0	0	0	0	0	0	0
51-6-40-24-2-008B-20364-01-07	2	51	6	20364	4315.42	1	2	2	2	2	0	0	0	0	0	0	0	0	0	0	0	0	0	0	0	0	0	0	0	0	0	0	0	0	0
51-71-10-2-1-054B-25233-C4-08	1	51	71	25233	562.47	1	7	1	0	1	0	0	0	0	0	0	0	0	0	0	0	0	0	0	0	0	0	0	0	0	0	0	0	0	0
51-8-70-5-2-007B-20717-16-02	2	51	8	20717	3674.22	1	5	2	2	2	1	0	0	0	0	0	0	0	0	0	0	0	0	0	0	0	0	0	0	0	0	0	0	0	0
51-6-40-24-2-008B-20364-14-04	2	51	6	20364	6337.96	1	2	1	2	2	0	0	0	0	0	0	0	0	0	0	0	0	0	0	0	0	0	0	0	0	0	0	0	0	0
51-8-30-15-2-001B-20334-18-04	2	51	8	20334	2907.76	1	3	1	2	2	0	0	0	0	0	0	0	0	0	0	0	0	0	0	0	0	0	0	0	0	0	0	0	0	1	0
51-71-31-11-1-001B-27417-15-0	1	51	71	27417	1011.99	1	5	2	3	2	1	0	0	0	0	0	0	0	0	0	0	0	0	0	0	0	0	0	0	0	0	0	0	0	0
51-6-10-7-1-011B-25031-12-02	2	51	6	25031	3562.8	1	6	2	0	1	1	0	0	0	1	0	0	0	0	0	0	0	0	0	0	0	0	0	0	0	0	0	0	0	0
51-8-70-5-2-007B-20717-20-03	2	51	8	20717	3337.62	1	3	1	4	2	0	0	0	0	0	0	0	0	0	0	0	0	0	0	0	0	0	0	0	0	0	0	0	0	0
51-71-30-4-1-013B-26499-05-01	1	51	71	26499	257.93	1	7	1	6	3	0	0	0	1	1	0	0	0	0	0	0	0	0	0	0	0	0	0	0	0	0	0	0	0	0
51-71-30-11-1-015B-26902-13-0	1	51	71	26902	1615.7	1	2	2	2	2	0	0	0	0	0	0	0	0	0	0	0	0	0	0	0	0	0	0	0	0	0	0	0	0	0
51-71-31-6-1-010B-27184-11-07	1	51	71	27184	365.18	1	8	2	2	2	0	1	0	0	0	0	0	0	0	0	0	0	0	0	0	0	0	0	0	0	0	0	0	0	0
51-5-30-6-1-010B-25081-12-01	2	51	5	25081	2933.24	1	6	1	4	2	1	0	0	0	0	0	0	0	0	0	0	0	0	0	0	0	0	0	0	0	0	0	0	0	0
51-5-30-6-1-010B-25081-15-01	2	51	5	25081	3254.63	1	7	2	1	1	1	0	0	0	0	0	0	0	0	0	0	0	0	0	0	0	0	0	0	0	0	0	0	0	1	0
51-6-10-7-1-011B-25031-19-06	2	51	6	25031	6877.65	1	2	1	1	1	0	0	0	0	0	0	0	0	0	0	0	0	0	0	0	0	0	0	0	0	0	0	0	0	0
51-8-70-5-2-007B-20717-02-01	2	51	8	20717	3184.53	1	8	1	4	2	0	0	0	0	0	0	0	0	0	0	0	0	0	0	0	0	0	0	0	0	0	0	0	0	1	0
51-71-31-2-1-018B-27077-10-01	1	51	71	27077	409.42	1	7	1	2	2	0	0	0	0	0	0	0	0	0	0	0	0	0	0	0	0	0	0	0	0	0	0	0	0	1	2
51-71-10-5-1-011B-25433-C4-04	1	51	71	25433	518.07	1	1	2	0	1	0	0	0	0	0	0	0	0	0	0	0	0	0	0	0	0	0	0	0	0	0	0	0	0	0
51-71-31-2-1-018B-27077-05-01	1	51	71	27077	548.94	1	5	1	3	2	1	0	0	0	0	0	0	0	0	0	1	0	0	0	0	0	0	0	0	0	0	0	0	0	1	0
51-71-10-5-1-011B-25433-11-03	1	51	71	25433	518.07	1	1	2	0	1	0	0	0	0	0	0	0	0	0	0	0	0	0	0	0	0	0	0	0	0	0	0	0	0	0
51-71-31-1-1-058B-27009-10-01	1	51	71	27009	542.23	1	7	1	1	1	0	0	0	0	0	0	0	0	0	0	0	0	0	0	0	0	0	0	0	0	0	0	0	0	1	0
51-71-30-10-1-018B-16785-14-0	1	51	71	16785	677.16	1	2	1	2	2	0	0	0	0	0	0	0	0	0	0	0	0	0	0	0	0	0	0	0	0	0	0	0	0	0
51-71-31-8-1-050B-17307-15-01	1	51	71	17307	447	1	6	1	2	2	1	0	0	0	0	0	0	0	0	0	0	0	0	0	0	0	0	0	0	0	0	0	0	0	1	0
51-8-30-15-2-001B-20334-11-01	2	51	8	20334	3155.38	1	6	1	2	2	1	0	0	0	0	0	0	0	0	0	0	0	0	0	0	0	0	0	0	0	0	0	0	0	1	0
51-2-30-10-2-013B-20351-02-03	2	51	2	20351	4145.11	1	4	1	5	3	0	0	0	0	0	0	0	0	0	0	0	0	0	0	0	0	0	0	0	0	0	0	0	0	0
51-5-30-6-1-010B-25081-04-01	2	51	5	25081	3758.87	1	8	1	4	2	1	0	0	0	0	0	0	0	0	0	0	0	0	0	0	0	0	0	0	0	0	0	0	0	1	0
51-71-20-5-1-055B-26043-C3-02	1	51	71	26043	815.8	1	6	2	3	2	0	0	0	0	0	0	0	0	0	0	0	0	0	0	0	0	0	0	0	0	0	0	0	0	1	0
51-71-10-5-1-011B-25433-09-03	1	51	71	25433	527.82	1	2	1	2	2	0	0	0	0	0	0	0	0	0	0	0	0	0	0	0	0	0	0	0	0	0	0	0	0	1	0
51-71-31-2-1-018B-27077-09-05	1	51	71	27077	559.09	1	3	1	3	2	1	0	0	0	0	0	0	0	0	0	0	0	0	0	0	0	0	0	0	0	0	0	0	0	0
51-71-10-5-1-049B-25471-07-04	1	51	71	25471	651.91	1	3	1	4	2	0	0	0	0	0	0	0	0	0	0	0	0	0	0	0	0	0	0	0	0	0	0	0	0	0
51-71-31-11-1-001B-27417-07-0	1	51	71	27417	937.92	1	3	2	2	2	0	0	0	0	0	0	0	0	0	0	0	0	0	0	0	0	0	0	0	0	0	0	0	0	0
51-71-30-8-1-010B-16678-17-01	1	51	71	16678	342.4	1	6	2	3	2	1	0	0	0	0	0	0	0	0	0	0	0	0	0	0	0	0	0	0	0	0	0	0	0	1	0
51-71-20-3-1-014B-25939-14-03	1	51	71	25939	912.99	1	3	1	4	2	0	0	0	0	0	0	0	0	0	0	0	0	0	0	0	0	0	0	0	0	0	0	0	0	1	0
51-71-20-1-1-009B-15802-08-04	1	51	71	15802	517.18	1	1	1	0	1	0	1	0	0	0	0	0	0	0	0	0	0	0	0	0	0	0	0	0	0	0	0	0	0	0
51-6-10-7-1-011B-25031-15-02	2	51	6	25031	4238.58	1	8	2	0	1	0	0	0	1	1	0	0	0	0	0	0	0	0	0	0	0	0	0	0	0	0	0	0	0	1	0
51-71-20-8-1-008B-26180-01-01	1	51	71	26180	732.53	1	4	2	4	2	1	1	0	0	0	0	0	0	0	0	0	0	0	0	0	0	0	0	0	0	0	0	0	0	1	1
51-71-30-2-1-122B-26390-C3-01	1	51	71	26390	540.62	1	4	1	4	2	1	0	0	0	0	0	0	0	0	0	1	0	0	0	0	0	0	0	0	0	0	0	0	0	1	0
51-71-20-1-1-009B-15802-03-01	1	51	71	15802	460.27	1	5	1	6	3	1	0	0	0	0	0	0	0	0	0	0	0	0	0	0	0	0	0	0	0	0	0	0	0	1	0
51-6-10-7-1-011B-25031-18-02	2	51	6	25031	4747.51	1	5	2	3	2	1	0	0	0	0	0	0	0	0	0	0	0	0	0	0	0	0	0	0	0	0	0	0	0	1	0
51-71-20-3-1-014B-25939-12-02	1	51	71	25939	810.77	1	6	2	4	2	1	0	0	0	0	0	0	0	0	0	0	0	0	0	0	0	0	0	0	0	0	0	0	0	0
51-71-31-11-1-001B-27417-20-0	1	51	71	27417	805.53	1	7	1	4	2	1	0	0	0	0	0	0	0	0	0	0	0	0	0	0	0	0	0	0	0	0	0	0	0	0
51-71-20-8-1-015B-26128-C4-02	1	51	71	26128	590.44	1	6	2	4	2	1	0	0	0	0	0	0	0	0	0	0	0	0	0	0	0	0	0	0	0	0	0	0	0	0
51-71-10-5-1-011B-25433-13-03	1	51	71	25433	462.04	1	3	1	2	2	0	0	0	0	0	0	0	0	0	0	0	0	0	0	0	0	0	0	0	0	0	0	0	0	0
51-4-30-1-1-012B-25339-03-04	2	51	4	25339	3641.5	1	3	1	3	2	0	0	0	0	0	0	0	0	0	0	0	0	0	0	0	0	0	0	0	0	0	0	0	0	0
51-2-70-16-2-003B-20796-C1-01	2	51	2	20796	3290.52	1	8	2	2	2	1	0	0	0	0	0	1	0	0	0	0	0	0	0	0	0	0	0	0	0	0	0	0	0	1	0
51-71-20-5-1-055B-26043-10-04	1	51	71	26043	859.44	1	3	2	4	2	0	0	0	0	0	0	0	0	0	0	0	0	0	0	0	0	0	0	0	0	0	0	0	0	1	0
51-71-31-11-1-001B-27417-14-0	1	51	71	27417	805.53	1	7	1	6	3	1	0	0	0	0	0	0	0	0	0	0	0	0	0	0	0	0	0	0	0	0	0	0	0	1	0
51-71-30-11-1-015B-26902-09-0	1	51	71	26902	1727.02	1	3	1	3	2	1	0	0	0	0	0	0	0	0	0	0	0	0	0	0	0	0	0	0	0	0	0	0	0	1	0
51-71-10-5-1-011B-25433-C4-03	1	51	71	25433	527.82	1	2	1	2	2	0	0	0	0	0	0	0	0	0	0	0	0	0	0	0	0	0	0	0	0	0	0	0	0	0
51-71-30-2-1-122B-26390-05-03	1	51	71	26390	505.77	1	3	2	4	2	0	0	0	0	0	0	0	0	0	0	0	0	0	0	0	0	0	0	0	0	0	0	0	0	0
51-71-10-6-1-104B-25599-C1-02	1	51	71	25583	484.31	1	4	1	6	3	0	0	0	0	0	0	0	0	0	0	0	0	0	0	0	0	0	0	0	0	0	0	0	0	1	0
51-71-10-1-1-104B-25104-01-02	1	51	71	25104	3273.26	1	8	2	0	1	1	0	0	0	0	0	0	0	0	0	0	0	0	0	0	0	0	0	0	0	0	0	0	0	0
51-71-10-2-1-054B-25233-09-01	1	51	71	25233	744.74	1	5	1	4	2	1	0	0	0	0	0	0	0	0	0	0	0	0	0	0	0	0	0	0	0	0	0	0	0	1	0
51-71-10-8-1-023B-25707-19-02	1	51	71	25689	333.65	1	7	2	2	2	0	0	0	0	0	0	0	0	0	0	0	0	0	0	0	0	0	0	0	1	0	0	0	0	1	0
51-71-10-6-1-104B-25600-C2-01	1	51	71	25583	475.51	1	5	1	3	2	1	0	0	0	0	0	0	0	0	0	0	0	0	0	0	0	0	0	0	0	0	0	0	0	0
51-7-70-4-2-008B-20699-02-03	2	51	7	20699	3743.97	1	3	1	4	2	1	0	0	0	0	0	0	0	0	0	0	0	0	0	0	0	0	0	0	0	0	0	0	0	1	0
51-71-30-8-1-010B-16678-12-02	1	51	71	16678	484.85	1	6	2	2	2	1	0	0	0	0	0	0	0	0	0	0	0	0	0	0	0	0	0	0	0	0	0	0	0	1	0
51-7-30-12-1-004B-25082-03-05	2	51	7	25082	3141.96	1	2	2	1	1	0	0	0	0	0	0	0	0	0	0	0	0	0	0	0	0	0	0	0	0	0	0	0	0	0
51-7-30-12-1-004B-25082-08-02	2	51	7	25082	3424.44	1	7	2	0	1	0	0	0	0	0	0	0	0	0	0	0	0	0	0	0	0	0	0	0	0	0	0	0	0	0
51-6-10-7-1-011B-25031-04-03	2	51	6	25031	2959	1	2	1	2	2	0	0	0	0	0	0	0	0	0	0	0	0	0	0	0	0	0	0	0	0	0	0	0	0	0
51-71-20-5-1-055B-26043-06-02	1	51	71	26043	815.8	1	6	2	4	2	1	0	0	0	0	0	0	0	0	0	0	0	0	0	0	0	0	0	0	0	0	0	0	0	0
51-7-30-12-1-004B-25082-15-03	2	51	7	25082	2844.09	1	3	1	2	2	0	1	0	1	0	1	0	0	0	0	0	0	0	0	0	0	0	0	0	0	0	0	0	0	1	1
51-71-31-11-1-001B-27417-17-0	1	51	71	27417	1011.99	1	4	2	6	3	1	0	0	0	0	0	0	0	0	0	0	0	0	0	0	0	0	0	0	0	0	0	0	0	0
51-71-30-2-1-030B-16298-18-01	1	51	71	16298	506.7	1	8	1	6	3	1	0	0	0	0	0	0	0	0	0	0	0	0	0	0	0	0	0	0	0	0	0	0	0	0
51-71-31-6-1-010B-27184-10-01	1	51	71	27184	709.69	1	5	1	4	2	1	0	0	0	0	0	0	0	0	0	0	0	0	0	0	0	0	0	0	0	0	0	0	0	1	0
51-71-20-3-1-014B-25939-10-04	1	51	71	25939	988.63	1	1	2	0	1	0	0	0	0	0	0	0	0	0	0	0	0	0	0	0	0	0	0	0	0	0	0	0	0	0
51-71-31-1-1-058B-27009-08-03	1	51	71	27009	715.09	1	2	1	2	2	0	0	0	0	0	0	0	0	0	0	0	0	0	0	0	0	0	0	0	0	0	0	0	0	1	1
51-71-10-3-1-067B-15334-11-03	1	51	71	15334	570.6	1	3	2	4	2	0	0	0	0	0	0	0	0	0	0	0	0	0	0	0	0	0	0	0	0	0	0	0	0	1	0
51-71-20-5-1-055B-26043-04-01	1	51	71	26043	738.13	1	8	1	0	1	1	0	0	0	0	0	0	0	0	0	0	0	0	1	1	0	0	0	0	0	0	0	0	0	1	0
51-6-40-24-2-008B-20364-13-05	2	51	6	20364	2726.81	1	2	1	2	2	0	0	0	0	0	0	0	0	0	0	0	0	0	0	0	0	0	0	0	0	0	0	0	0	0
51-71-30-2-1-122B-26390-07-01	1	51	71	26390	530.8	1	4	1	4	2	1	0	0	0	0	0	0	0	0	0	0	0	0	0	0	0	0	0	0	0	0	0	0	0	0
51-71-30-4-1-013B-26499-04-04	1	51	71	26499	290.95	1	3	2	2	2	0	0	0	0	0	0	0	0	0	0	0	0	0	0	0	0	0	0	0	0	0	0	0	0	0
51-7-30-12-1-004B-25082-01-01	2	51	7	25082	3954.99	1	8	1	2	2	1	0	0	0	0	0	0	0	0	0	0	0	0	0	0	0	0	0	0	0	0	0	0	0	1	1
51-71-10-2-1-054B-25233-11-02	1	51	71	25233	706.64	1	5	2	3	2	1	0	0	0	0	0	0	0	0	0	0	0	0	0	0	0	0	0	0	0	0	0	0	0	0
51-2-30-10-2-013B-20351-06-04	2	51	2	20351	3141.96	1	2	2	2	2	0	0	0	0	0	0	0	0	0	0	0	0	0	0	0	0	0	0	0	0	0	0	0	0	0
51-5-30-6-1-010B-25081-C2-02	2	51	5	25081	2575.58	1	6	2	3	2	1	0	0	0	0	0	0	0	0	0	1	0	0	0	0	0	0	0	0	0	0	0	0	0	1	0
51-71-10-1-1-104B-25104-10-02	1	51	71	25104	2120.96	1	5	2	4	2	1	0	0	0	0	0	0	0	0	0	0	0	0	0	0	0	0	0	0	0	0	0	0	0	0
51-3-20-4-1-006B-25544-19-01	2	51	3	25544	4839.08	1	5	1	3	2	0	0	0	0	0	0	0	0	0	0	0	0	0	0	0	0	0	0	0	0	0	0	0	0	0
51-71-30-2-1-122B-26390-18-01	1	51	71	26390	339.04	1	7	2	4	2	0	0	0	0	0	0	0	0	0	0	0	0	0	0	0	0	0	0	0	0	0	0	0	0	1	0
51-71-30-2-1-030B-16298-10-01	1	51	71	16298	670.39	1	7	1	4	2	1	0	0	0	0	0	0	0	0	0	0	0	0	0	0	0	0	0	0	0	0	0	0	0	0
51-4-30-1-1-012B-25339-04-02	2	51	4	25339	2813.54	1	7	2	1	1	1	0	0	0	0	0	0	0	0	0	0	0	0	0	0	0	0	0	0	0	0	0	0	0	0
51-71-10-5-1-049B-25471-14-05	1	51	71	25471	631.53	1	2	2	2	2	0	0	0	0	0	0		0	0	0	0	0	0	0	0	0	0	0	0	0	0	0	0	0	0
51-71-30-4-1-013B-26499-19-03	1	51	71	26499	300.32	1	3	2	2	2	0	0	0	0	0	0	0	0	0	0	0	0	0	0	0	0	0	0	0	0	0	0	0	0	0
51-8-70-5-2-007B-20717-16-05	2	51	8	20717	2290.05	1	3	1	2	2	0	0	0	0	0	0	0	0	0	0	0	0	0	0	0	0	0	0	0	0	0	0	0	0	0
51-4-30-1-1-012B-25339-11-02	2	51	4	25339	2380.71	1	6	2	2	2	1	0	0	0	0	0	0	0	0	0	0	0	0	0	0	0	0	0	0	0	0	0	0	0	0
51-71-10-5-1-049B-25471-06-04	1	51	71	25471	651.91	1	2	1	2	2	0	0	0	0	0	0	0	0	0	0	0	0	0	0	0	0	0	0	0	0	0	0	0	0	0
51-7-30-12-1-004B-25082-01-03	2	51	7	25082	4563.14	1	4	2	4	2	1	0	0	0	0	0	0	0	0	0	0	0	0	0	0	0	0	0	0	0	0	0	0	0	1	0
51-1-30-10-2-004B-20310-12-02	2	51	1	20310	3355.26	1	6	2	4	2	0	0	0	0	0	0	0	0	0	0	0	0	0	0	0	0	0	0	0	0	0	0	0	0	1	0
51-71-30-8-1-010B-16678-15-01	1	51	71	16678	494.86	1	3	2	4	2	1	0	0	0	0	0	0	0	0	0	0	0	0	0	0	0	0	0	0	0	0	0	0	0	0
51-8-70-5-2-007B-20717-06-01	2	51	8	20717	2485.06	1	6	1	6	3	1	0	0	0	0	0	0	0	0	0	0	0	0	0	0	0	0	0	0	0	0	0	0	0	1	0
51-71-30-4-1-013B-26499-C3-02	1	51	71	26499	285.07	1	5	2	6	3	0	0	0	0	0	0	0	0	0	0		0	0	0	0	0	0	0	0	0	0	0	0	0	0
51-71-10-1-1-104B-25104-C4-02	1	51	71	25104	2120.96	1	5	2	6	3	0	0	0	1	0	0	0	0	0	0	0	0	0	0	0	0	0	0	0	0	0	0	0	0	1	0
51-71-30-4-1-013B-26499-15-02	1	51	71	26499	201.32	1	7	2	2	2	0	0	0	0	0	0	0	0	0	0	0	0	0	0	0	0	0	0	0	0	0	0	0	0	0
51-6-40-24-2-008B-20364-12-04	2	51	6	20364	3012.39	1	3	2	2	2	0	0	0	0	0	0	0	0	0	0	0	0	0	0	0	0	0	0	0	0	0	0	0	0	0
51-71-31-2-1-018B-27077-17-04	1	51	71	27077	605.41	1	2	2	0	1	0	0	0	0	0	0	0	0	0	0	0	0	0	0	0	0	0	0	0	0	0	0	0	0	0
51-71-31-1-1-058B-27009-07-02	1	51	71	27009	747.44	1	4	2	4	2	1	0	0	0	0	0	0	0	0	0	0	0	0	0	0	0	0	0	0	0	0	0	0	0	1	2
51-6-10-7-1-011B-25031-01-01	2	51	6	25031	3210.98	1	6	1	2	2	1	0	0	0	0	0	0	0	0	0	0	0	0	0	0	0	0	0	0	0	0	0	0	0	1	0
51-71-10-5-1-049B-25471-07-02	1	51	71	25471	599.46	1	5	2	4	2	0	0	0	0	0	0	0	0	0	0	0	0	0	0	0	0	0	0	0	0	0	0	0	0	0
51-8-30-15-2-001B-20334-19-04	2	51	8	20334	6758.56	1	2	1	1	1	0	0	0	0	0	0	0	0	0	0	0	0	0	0	0	0	0	0	0	0	0	0	0	0	1	0
51-71-31-2-1-018B-27077-14-03	1	51	71	27077	616.81	1	2	1	2	2	0	0	0	0	0	0	0	0	0	0	0	0	0	0	0	0	0	0	0	0	0	0	0	0	0
51-4-30-1-1-012B-25339-13-01	2	51	4	25339	3641.5	1	3	1	6	3	1	1	0	0	0	0	0	0	0	0	0	0	0	0	0	0	0	0	0	0	0	0	0	0	0
51-4-30-1-1-012B-25339-01-02	2	51	4	25339	3008.38	1	7	2	3	2	1	0	0	0	0	0	0	0	0	0	0	0	0	0	0	0	0	0	0	0	0	0	0	0	0
51-71-31-8-1-050B-17307-10-04	1	51	71	17307	673.43	1	2	1	0	1	0	0	0	0	0	0	0	0	0	0	0	0	0	0	0	0	0	0	0	0	0	0	0	0	0
51-71-31-11-1-001B-27417-10-0	1	51	71	27417	937.92	1	3	2	3	2	0	0	0	0	0	0	0	0	0	0	0	0	0	0	0	0	0	0	0	0	0	0	0	0	1	0
51-71-10-5-1-049B-25471-02-03	1	51	71	25471	744.73	1	2	1	0	1	0	0	0	0	0	0	0	0	0	0	0	0	0	0	0	0	0	0	0	0	0	0	0	0	0
51-71-30-4-1-013B-26499-C3-06	1	51	71	26499	354.15	1	1	1	0	1	0	0	0	0	0	0	0	0	0	0	0	0	0	0	0	0	0	0	0	0	0	0	0	0	0
51-6-10-7-1-011B-25031-19-01	2	51	6	25031	2998.95	1	6	1	4	2	1	0	0	0	0	0	0	0	0	0	0	0	0	0	0	0	0	0	0	0	0	0	0	0	1	0
51-4-30-1-1-012B-25339-02-02	2	51	4	25339	3008.38	1	6	2	6	3	1	0	0	0	0	0	0	0	0	0	0	0	0	0	0	0	0	0	0	0	0	0	0	0	0
51-71-30-8-1-010B-16678-14-01	1	51	71	16678	494.86	1	4	2	5	3	1	0		0	0	0	0	0	0	0	0	0	0	0	0	0	0	0	0	0	0	0	0	0	0
51-71-10-1-1-104B-25104-12-04	1	51	71	25104	2586.25	1	1	2	0	1	0	0	0	0	0	0	0	0	0	0	0	0	0	0	0	0	0	0	0	0	0	0	0	0	1	0
51-71-20-1-1-009B-15802-04-02	1	51	71	15802	473.21	1	5	2	4	2	0	0	0	0	0	0	0	0	0	0	0	0	0	0	0	0	0	0	0	1	0	0	0	0	1	0
51-2-30-10-2-013B-20351-17-03	2	51	2	20351	4145.11	1	4	1	4	2	1	0	0	0	1	0	1	0	0	0	0	0	0	0	0	0	0	0	0	0	0	0	0	0	0
51-4-30-1-1-012B-25339-09-04	2	51	4	25339	2760.23	1	3	2	3	2	0	0	0	0	0	0	0	0	0	0	0	0	0	0	0	0	0	0	0	0	0	0	0	0	0
51-2-30-10-2-013B-20351-08-02	2	51	2	20351	3424.44	1	6	2	4	2	0	0	0	0	0	0	0	0	0	0	0	0	0	0	0	0	0	0	0	0	0	0	0	0	1	0
51-6-10-7-1-011B-25031-09-06	2	51	6	25031	4238.58	1	8	2	0	1	0	0	0	0	0	0	0	0	0	0	0	0	0	0	0	0	0	0	0	0	0	0	0	0	0
51-5-30-6-1-010B-25081-08-03	2	51	5	25081	3799.64	1	3	2	1	1	0	0	0	0	0	0	0	0	0	0	0	0	0	0	0	0	0	0	0	0	0	0	0	0	0
51-71-10-5-1-011B-25433-15-01	1	51	71	25433	350.35	1	6	1	2	2	1	0	0	0	0	0	1	0	0	0	0	0	0	0	0	0	0	0	0	0	0	0	0	0	1	0
51-71-10-8-1-023B-25706-18-01	1	51	71	25689	472.46	1	5	2	3	2	0	0	0	0	0	0	0	0	0	0	0	0	0	0	0	0	0	0	0	0	0	0	0	0	0
51-2-30-10-2-013B-20351-11-03	2	51	2	20351	3141.96	1	3	2	3	2	0	0	0	0	0	0	0	0	0	0	0	0	0	0	0	0	0	0	0	0	0	0	0	0	0
51-8-30-15-2-001B-20334-13-02	2	51	8	20334	2770.63	1	5	2	3	2	1	0	0	0	0	0	0	0	0	0	0	0	0	0	0	0	0	0	0	0	0	0	0	0	0
51-6-40-24-2-008B-20364-04-03	2	51	6	20364	3974.18	1	3	1	4	2	1	0	0	0	0	0	0	0	0	0	0	0	0	0	0	0	0	0	0	0	0	0	0	0	0
51-71-31-8-1-050B-17307-13-02	1	51	71	17307	553.27	1	4	2	4	2	0	0	0	0	0	0	0	0	0	0	0	0	0	0	0	0	0	0	0	0	0	0	0	0	0
51-71-10-6-1-104B-25590-10-02	1	51	71	25583	303.73	1	6	2	4	2	1	1	1	0	0	0	0	0	0	0	0	0	0	0	0	0	0	0	0	0	0	0	0	0	0
51-71-10-1-1-104B-25104-08-02	1	51	71	25104	2120.96	1	6	2	4	2	1	0	0	0	0	0	0	0	0	0	0	0	0	0	0	0	0	0	0	0	0	0	0	0	0
51-1-30-10-2-004B-20310-16-03	2	51	1	20310	2786.63	1	2	1	1	1	0	0	0	0	0	0	0	0	0	0	0	0	0	0	0	0	0	0	0	0	0	0	0	0	1	2
51-71-20-8-1-008B-26180-16-01	1	51	71	26180	531.41	1	7	1	4	2	1	0	0	0	0	0	0	0	0	0	0	0	0	0	0	0	0	0	0	0	0	0	0	0	0
51-71-31-8-1-050B-17307-14-05	1	51	71	17307	589.5	1	2	1	2	2	0	0	0	0	0	0	0	0	0	0	0	0	0	0	0	0	0	0	0	0	0	0	0	0	1	0
51-71-30-4-1-013B-26499-01-03	1	51	71	26499	290.95	1	3	2	4	2	0	0	0	0	0	0	0	0	0	0	0	0	0	0	0	0	0	0	0	0	0	0	0	0	1	0
51-71-31-11-1-001B-27417-16-0	1	51	71	27417	1106.04	1	1	1	0	1	0	0	0	0	0	0	0	0	0	0	0	0	0	0	0	0	0	0	0	0	0	0	0	0	0
51-71-10-2-1-054B-25233-C4-02	1	51	71	25233	706.64	1	5	2	2	2	0	0	0	0	0	0	0	0	0	0	0	0	0	0	0	0	0	0	0	0	0	0	0	0	1	0
51-71-20-8-1-008B-26180-05-01	1	51	71	26180	712.51	1	4	1	7	3	1	0	0	0	0	0	0	0	0	0	1	0	0	0	0	0	0	0	0	0	0	0	0	0	0
51-71-10-8-1-023B-25706-17-04	1	51	71	25689	576.1	1	2	2	2	2	0	0	0	0	0	0	0	0	0	0	0	0	0	0	0	0	0	0	0	0	0	0	0	0	0
51-1-20-13-1-005B-25057-03-01	2	51	1	25057	3460.61	1	7	1	2	2	1	0	0	0	0	0	0	0	0	0	0	0	0	0	0	0	0	0	0	0	0	0	0	0	0
51-71-30-8-1-010B-16678-02-02	1	51	71	16678	484.85	1	5	2	4	2	0	0	0	0	0	0	0	0	0	0	0	0	0	0	0	0	0	0	0	0	0	0	0	0	0
51-3-50-1-1-007B-26134-10-01	2	51	3	26134	3292.03	1	6	1	4	2	1	0	1	0	0	0	0	0	0	0	0	0	0	0	0	0	0	0	0	0	0	0	0	0	1	1
51-71-10-3-1-067B-15334-05-02	1	51	71	15334	615.67	1	5	2	7	3	1	0	0	0	0	0	0	0	0	0	0	0	0	0	0	0	0	0	0	0	0	0	0	0	1	0
51-71-31-11-1-001B-27417-04-0	1	51	71	27417	608.84	1	8	1	6	3	0	0	0	0	0	0	0	0	0	0	0	0	0	0	0	0	0	0	0	0	0	0	0	0	0
51-71-10-6-1-104B-25583-01-05	1	51	71	25583	294.12	1	8	1	2	2	1	0	0	0	0	0	0	0	0	0	0	0	0	0	0	0	0	0	0	0	0	0	0	0	1	0
51-8-70-5-2-007B-20717-18-08	2	51	8	20717	5322.79	1	1	1	0	1	0	0	0	0	0	0	0	0	0	0	0	0	0	0	0	0	0	0	0	0	0	0	0	0	0
51-71-10-5-1-049B-25471-18-02	1	51	71	25471	675.03	1	4	1	4	2	0	0	0	0	0	0	0	0	0	0	0	0	0	0	0	0	0	0	0	0	0	0	0	0	1	0
51-71-10-2-1-054B-25233-07-03	1	51	71	25233	676.06	1	2	1	2	2	0	0	0	1	0	0	0	0	0	0	0	0	0	0	0	0	0	0	0	0	0	0	0	0	0
51-71-20-3-1-014B-25939-06-02	1	51	71	25939	572.57	1	6	2	3	2	0	0	0	0	0	0	0	0	0	0	0	0	0	0	0	0	0	0	0	0	0	0	0	0	1	1
51-6-40-24-2-008B-20364-10-01	2	51	6	20364	2959.01	1	6	1	3	2	1	0	0	0	0	0	0	0	0	0	0	0	0	0	0	0	0	0	0	0	0	0	0	0	0
51-71-31-1-1-058B-27009-03-03	1	51	71	27009	816.9	1	1	1	0	1	0	0	0	0	0	0	0	0	0	0	0	0	0	0	0	0	0	0	0	0	0	0	0	0	0
51-7-30-12-1-004B-25082-06-03	2	51	7	25082	6610.56	1	2	1	2	2	0	0	0	0	0	0	0	0	0	0	0	0	0	0	0	0	0	0	0	0	0	0	0	0	0
51-71-20-8-1-015B-26128-12-01	1	51	71	26128	664.88	1	3	1	6	3	0	1	0	0	0	0	0	0	0	0	1	1	0	0	0	0	0	0	0	1	0	0	0	0	1	0
51-71-20-1-1-009B-15802-02-02	1	51	71	15802	424.9	1	4	2	4	2	1	0	0	0	0	0	0	0	0	0	0	0	0	0	0	0	0	0	0	0	0	0	0	0	1	0
51-6-40-24-2-008B-20364-17-01	2	51	6	20364	4345.6	1	8	1	2	2	1	0	0	0	0	0	0	0	0	0	0	0	0	0	0	0	0	0	0	0	0	0	0	0	1	0
51-71-10-6-1-104B-25585-05-02	1	51	71	25583	303.73	1	6	2	7	3	1	0	0	0	0	0	0	0	0	0	0	0	0	0	0	0	0	0	0	0	0	0	0	0	1	0
51-71-20-8-1-008B-26180-05-02	1	51	71	26180	644.43	1	5	2	4	2	0	0	0	0	0	0	0	0	0	0	0	0	0	0	0	0	0	0	0	0	0	0	0	0	0
51-71-10-8-1-023B-25689-02-02	1	51	71	25689	333.65	1	7	2	2	2	0	0	0	0	0	0	0	0	0	0	0	0	0	0	0	0	0	0	0	0	0	0	0	0	1	0
51-71-30-8-1-010B-16678-13-01	1	51	71	16678	536.06	1	4	1	2	2	1	0	0	0	0	0	0	0	0	0	0	0	0	0	0	0	0	0	0	0	0	0	0	0	0
51-71-20-3-1-014B-25939-19-02	1	51	71	25939	810.77	1	5	2	4	2	1	0	0	0	0	0	0	0	0	0	0	0	0	0	0	0	0	0	0	0	0	0	0	0	0
51-3-20-4-1-006B-25544-08-03	2	51	3	25544	5102.45	1	2	1	1	1	0	0	0	0	0	0	0	0	0	0	0	0	0	0	0	0	0	0	0	0	0	0	0	0	0
51-2-70-16-2-003B-20796-15-03	2	51	2	20796	2537.74	1	3	2	3	2	0	0	0	0	0	0	0	0	0	0	0	0	0	0	0	0	0	0	0	0	0	0	0	0	1	0
51-71-31-6-1-010B-27184-08-02	1	51	71	27184	673.39	1	4	2	6	3	1	0	0	0	0	0	0	0	0	0	0	0	0	0	0	0	0	0	0	0	0	0	0	0	0
51-3-50-1-1-007B-26134-09-01	2	51	3	26134	4834.67	1	8	1	2	2	1	0	0	0	0	0	0	0	0	0	0	0	0	0	0	0	0	0	0	0	0	0	0	0	0
51-71-20-1-1-009B-15802-12-03	1	51	71	15802	452.73	1	2	1	2	2	0	0	0	0	0	0	0	0	0	0	0	0	0	0	0	0	0	0	0	0	0	0	0	0	0
51-71-10-1-1-104B-25104-C4-03	1	51	71	25104	2234.42	1	2	2	3	2	0	0	0	0	0	0	0	0	0	0	0	0	0	0	0	0	0	0	0	0	0	0	0	0	0
51-3-20-4-1-006B-25544-04-01	2	51	3	25544	3085.82	1	3	2	4	2	1	0	0	0	0	0	0	0	0	0	0	0	0	0	0	0	0	0	0	0	0	0	0	0	1	0
51-71-10-2-1-054B-25233-07-01	1	51	71	25233	687.33	1	5	1	4	2	1	0	0	0	0	0	0	0	0	0	0	0	0	0	0	0	0	0	0	0	0	0	0	0	1	0
51-71-10-2-1-054B-25233-01-01	1	51	71	25233	687.33	1	5	1	4	2	0	0	0	0	0	0	0	0	0	0	0	0	0	0	0	0	0	0	0	0	0	0	0	0	1	0
51-2-30-10-2-013B-20351-09-02	2	51	2	20351	2709.96	1	5	2	5	3	1	0	0	0	0	0	0	0	0	0	0	0	0	0	0	0	0	0	0	0	0	0	0	0	1	0
51-71-30-8-1-010B-16678-C3-03	1	51	71	16678	551.12	1	4	2	3	2	1	0	0	0	0	0	0	0	0	0	0	0	0	0	0	0	0	0	0	0	0	0	0	0	0
51-7-30-12-1-004B-25082-03-03	2	51	7	25082	3997.89	1	3	2	4	2	0	0	0	0	0	0	0	0	0	0	0	0	0	0	0	0	0	0	0	0	0	0	0	0	1	0
51-71-10-5-1-049B-25471-20-04	1	51	71	25471	631.53	1	3	2	4	2	0	0	0	0	0	0	0	0	0	0	0	0	0	0	0	0	0	0	0	0	0	0	0	0	1	0
51-71-10-2-1-054B-25233-C4-05	1	51	71	25233	758.04	1	2	2	0	1	0	0	0	0	0	0	0	0	0	0	0	0	0	0	0	0	0	0	0	0	0	0	0	0	1	1
51-4-30-1-1-012B-25339-C1-04	2	51	4	25339	3512.16	1	3	2	6	3	1	0	0	0	0	0	0	0	0	0	0	0	0	0	0	0	0	0	0	0	0	0	0	0	0
51-71-10-8-1-023B-25692-05-03	1	51	71	25689	513.8	1	2	1	1	1	0	0	0	0	0	0	0	0	0	0	0	0	0	0	0	0	0	0	0	0	0	0	0	0	0
51-7-70-4-2-008B-20699-20-03	2	51	7	20699	3679.72	1	8	2	0	1	0	0	0	0	0	0	0	0	0	0	0	0	0	0	0	0	0	0	0	0	0	0	0	0	0
51-71-10-5-1-049B-25471-04-02	1	51	71	25471	675.03	1	3	1	4	2	1	0	0	0	0	0	0	0	0	0	0	0	0	0	0	0	0	0	0	0	0	0	0	0	1	1
51-2-70-16-2-003B-20796-14-02	2	51	2	20796	2328.16	1	6	1	4	2	1	0	0	0	0	0	0	0	0	0	0	0	0	0	0	0	0	0	0	0	0	0	0	0	1	0
51-3-50-1-1-007B-26134-18-02	2	51	3	26134	4867.35	1	5	2	4	2	1	0	0	0	0	0	0	0	0	0	0	0	0	0	0	0	0	0	0	0	0	0	0	0	0
51-7-30-12-1-004B-25082-C2-02	2	51	7	25082	3424.44	1	7	2	0	1	1	0	0	0	0	0	0	0	1	0	0	0	0	0	0	0	0	0	0	0	0	0	0	0	1	1
51-2-70-16-2-003B-20796-13-02	2	51	2	20796	2765.89	1	6	2	4	2	1	0	0	0	0	0	0	0	0	0	0	0	0	0	0	0	0	0	0	0	0	0	0	0	1	0
51-8-30-15-2-001B-20334-15-03	2	51	8	20334	4601.8	1	1	2	0	1	0	0	0	1	0	0	0	0	0	0	0	0	0	0	0	0	0	0	0	0	0	0	0	0	0
51-2-70-16-2-003B-20796-11-06	2	51	2	20796	3635.45	1	1	2	0	1	0	0	0	0	0	0	0	0	0	0	0	0	0	0	0	0	0	0	0	0	0	0	0	0	0
51-71-31-6-1-010B-27184-04-01	1	51	71	27184	914.25	1	8	2	3	2	0	0	0	0	0	0	0	0	0	0	0	0	0	0	0	0	0	0	0	0	0	0	0	0	1	0
51-8-70-5-2-007B-20717-08-06	2	51	8	20717	3649.55	1	8	1	2	2	0	0	0	0	0	0	0	0	0	0	0	0	0	0	0	0	0	0	0	0	0	0	0	0	1	1
51-71-10-6-1-104B-25598-20-01	1	51	71	25583	484.31	1	3	1	6	3	1	0	0	0	0	0	0	0	0	0	0	0	0	0	0	0	0	0	0	0	0	0	0	0	0
51-71-10-8-1-023B-25695-08-02	1	51	71	25689	472.46	1	6	2	3	2	0	0	0	0	0	0	0	0	0	0	0	0	0	0	0	0	0	0	0	0	0	0	0	0	1	0
51-2-30-10-2-013B-20351-06-02	2	51	2	20351	3424.44	1	6	2	6	3	1	0	0	0	0	0	0	0	0	0	0	0	0	0	0	0	0	0	0	0	0	0	0	0	0
51-6-10-7-1-011B-25031-16-04	2	51	6	25031	6877.65	1	2	1	0	1	0	0	0	0	0	0	0	0	0	0	0	0	0	0	0	0	0	0	0	0	0	0	0	0	0
51-71-20-8-1-008B-26180-20-06	1	51	71	26180	700.82	1	2	1	2	2	0	0	0	0	0	0	0	0	0	0	0	0	0	0	0	0	0	0	0	0	0	0	0	0	0
51-2-30-10-2-013B-20351-15-01	2	51	2	20351	3086.28	1	6	1	5	3	1	0	0	0	0	0	0	0	0	0	0	0	0	0	0	0	0	0	0	0	0	0	0	0	0
51-71-10-5-1-011B-25433-20-02	1	51	71	25433	424.87	1	5	2	3	2	1	0	0	0	0	0	0	0	0	0	0	0	0	0	0	0	0	0	0	0	0	0	0	0	1	0
51-8-70-5-2-007B-20717-03-02	2	51	8	20717	2182.05	1	6	2	2	2	1	0	0	0	0	0	0	0	0	0	0	0	0	0	0	0	0	0	0	0	0	0	0	0	1	0
51-3-50-1-1-007B-26134-18-04	2	51	3	26134	4801.1	1	1	2	0	1	0	0	0	0	0	0	0	0	0	0	0	0	0	0	0	0	0	0	0	0	0	0	0	0	0
51-71-31-11-1-001B-27417-17-0	1	51	71	27417	984.33	1	4	1	6	3	1	0	0	0	0	0	0	0	0	0	0	0	0	0	0	0	0	0	0	0	0	0	0	0	1	0
51-71-10-1-1-104B-25104-01-06	1	51	71	25104	2306.55	1	3	1	4	2	0	0	0	0	0	0	0	0	0	0	0	0	0	0	0	0	0	0	0	0	0	0	0	0	0
51-71-20-8-1-015B-26128-08-05	1	51	71	26128	642.1	1	3	1	3	2	0	0	0	0	0	0	0	0	0	0	0	0	0	0	0	0	0	0	0	0	0	0	0	0	1	1
51-3-50-1-1-007B-26134-15-01	2	51	3	26134	3292.03	1	5	1	6	3	1	0	0	0	0	0	0	0	0	0	0	0	0	0	0	0	0	0	0	0	0	0	0	0	1	1
51-6-40-24-2-008B-20364-01-05	2	51	6	20364	2726.81	1	2	1	3	2	0	0	0	0	0	0	0	0	0	0	0	0	0	0	0	0	0	0	0	0	0	0	0	0	0
51-71-20-1-1-009B-15802-14-01	1	51	71	15802	343.29	1	7	1	4	2	1	0	0	0	0	0	0	0	0	0	0	0	0	0	0	0	0	0	0	0	0	0	0	0	0
51-71-20-5-1-055B-26043-11-03	1	51	71	26043	918.65	1	3	1	6	3	0	0	0	0	0	0	0	0	0	0	0	0	0	0	0	0	0	0	0	0	0	0	0	0	0
51-6-40-24-2-008B-20364-01-02	2	51	6	20364	2598.21	1	5	2	0	1	1	0	0	0	0	0	0	0	0	0	0	0	0	0	0	0	0	0	0	0	0	0	0	0	0
51-6-10-7-1-011B-25031-09-07	2	51	6	25031	4715.64	1	8	1	0	1	0	0	0	0	0	0	0	0	0	0	0	0	0	0	0	0	0	0	0	0	0	0	0	0	0
51-5-30-6-1-010B-25081-15-04	2	51	5	25081	4277.84	1	2	2	2	2	0	0	0	0	0	0	0	0	0	0	0	0	0	0	0	0	0	0	0	0	0	0	0	0	0
51-71-20-1-1-009B-15802-14-03	1	51	71	15802	424.9	1	3	2	4	2	1	0	0	0	0	0	0	0	0	0	0	0	0	0	0	0	0	0	0	0	0	0	0	0	0
51-71-30-4-1-013B-26499-17-04	1	51	71	26499	354.15	1	2	1	2	2	0	0	0	0	1	0	0	0	0	0	0	0	0	0	0	0	0	0	0	0	0	0	0	0	0
51-71-31-11-1-001B-27417-02-0	1	51	71	27417	1106.04	1	2	1	1	1	0	0	0	0	0	0	0	0	0	0	0	0	0	0	0	0	0	0	0	0	0	0	0	0	0
51-3-50-1-1-007B-26134-C3-05	2	51	3	26134	3033.7	1	3	1	3	2	0	1	0	0	0	0	0	0	0	0	0	0	0	0	0	0	0	0	0	0	0	0	0	0	1	0
51-3-50-1-1-007B-26134-C4-03	2	51	3	26134	3033.7	1	3	1	4	2	0	0	0	0	0	0	0	0	0	0	0	0	0	0	0	0	0	0	0	0	0	0	0	0	0
51-1-30-10-2-004B-20310-09-02	2	51	1	20310	4470.96	1	5	2	2	2	0	0	0	0	0	0	0	0	0	0	0	0	0	0	0	0	0	0	0	0	0	0	0	0	1	0
51-2-70-16-2-003B-20796-05-05	2	51	2	20796	2537.74	1	3	2	4	2	0	0	0	0	0	0	0	0	0	0	0	0	0	0	0	0	0	0	0	0	0	0	0	0	0
51-71-10-2-1-054B-25233-17-04	1	51	71	25233	634.5	1	3	2	4	2	0	0	0	0	0	0	0	0	0	0	0	0	0	0	0	0	0	0	0	0	0	0	0	0	1	0
51-71-31-6-1-010B-27184-17-05	1	51	71	27184	624.1	1	2	2	2	2	0	0	0	0	0	0	0	0	0	0	0	0	0	0	0	0	0	0	0	0	0	0	0	0	1	1
51-7-70-4-2-008B-20699-19-03	2	51	7	20699	5970.83	1	2	1	0	1	0	0	0	0	0	0	0	0	0	0	0	0	0	0	0	0	0	0	0	0	0	0	0	0	0
51-71-10-1-1-104B-25104-07-02	1	51	71	25104	2164.76	1	3	2	4	2	1	0	0	0	0	0	0	0	0	0	0	0	0	0	0	0	0	0	0	0	0	0	0	0	0
51-71-10-1-1-104B-25104-10-04	1	51	71	25104	2306.55	1	2	1	2	2	0	0	0	0	0	0	0	0	0	0	0	0	0	0	0	0	0	0	0	0	0	0	0	0	0
51-71-31-6-1-010B-27184-11-03	1	51	71	27184	624.1	1	3	2	4	2	0	0	0	0	0	0	0	0	0	0	0	0	0	0	0	0	0	0	0	0	0	0	0	0	0
51-2-70-16-2-003B-20796-05-04	2	51	2	20796	3347.98	1	3	1	4	2	0	0	0	0	0	0	0	0	0	0	0	0	0	0	0	0	0	0	0	0	0	0	0	0	0
51-71-31-8-1-050B-17307-16-01	1	51	71	17307	599.33	1	5	1	3	2	1	0	0	0	0	0	0	0	0	0	0	0	0	0	0	0	0	0	0	0	0	0	0	0	1	0
51-71-30-4-1-013B-26499-11-02	1	51	71	26499	324.04	1	5	2	3	2	1	0	0	0	0	0	0	0	0	0	0	0	0	0	0	0	0	0	0	0	0	0	0	0	0
51-71-10-5-1-011B-25433-07-03	1	51	71	25433	527.82	1	2	1	2	2	0	0	0	0	0	0	0	0	0	0	0	0	0	0	0	0	0	0	0	0	0	0	0	0	0
51-5-30-6-1-010B-25081-10-02	2	51	5	25081	4336.87	1	5	2	4	2	1	0	0	0	0	0	0	0	0	0	0	0	0	0	0	0	0	0	0	0	0	0	0	0	1	0
51-6-40-24-2-008B-20364-16-07	2	51	6	20364	4315.42	1	2	2	0	1	0	0	0	0	0	0	0	0	0	0	0	0	0	0	0	0	0	0	0	0	0	0	0	0	0
51-71-31-1-1-058B-27009-13-03	1	51	71	27009	740.45	1	4	1	3	2	1	0	0	0	0	0	0	0	0	0	0	0	0	0	0	0	0	0	0	0	0	0	0	0	0
51-7-30-12-1-004B-25082-06-02	2	51	7	25082	4563.14	1	4	2	3	2	1	0	0	0	0	0	0	0	0	0	0	0	0	0	0	0	0	0	0	0	0	0	0	0	1	0
51-71-30-10-1-018B-16785-05-0	1	51	71	16785	635.54	1	3	2	5	3	0	0	0	0	0	0	0	0	0	0	0	0	0	0	0	0	0	0	0	0	0	0	0	0	1	0
51-2-30-10-2-013B-20351-12-02	2	51	2	20351	3202.65	1	8	2	2	2	1	0	0	0	0	0	0	0	0	0	0	0	0	0	0	0	0	0	0	0	0	0	0	0	1	0
51-5-30-6-1-010B-25081-C1-01	2	51	5	25081	3758.87	1	7	1	2	2	1	0	0	0	0	0	0	0	0	0	0	0	0	0	0	0	0	0	0	0	0	0	0	0	1	0
51-71-31-11-1-001B-27417-08-0	1	51	71	27417	1011.99	1	4	2	6	3	1	0	0	0	0	0	0	0	0	0	0	0	0	0	0	0	0	0	0	0	0	0	0	0	0
51-71-10-3-1-067B-15334-13-03	1	51	71	15334	570.6	1	2	2	2	2	0	0	0	0	0	0	0	0	0	0	0	0	0	0	0	0	0	0	0	0	0	0	0	0	1	0
51-71-30-2-1-122B-26390-07-03	1	51	71	26390	596.43	1	1	1	0	1	0	0	0	0	0	0	0	0	0	0	0	0	0	0	0	0	0	0	0	0	0	0	0	0	0
51-3-50-1-1-007B-26134-C2-05	2	51	3	26134	7051.26	1	2	1	2	2	0	0	0	0	1	0	0	0	0	0	0	0	0	0	0	0	0	0	0	0	0	0	0	0	0
51-71-10-3-1-067B-15334-09-01	1	51	71	15334	446.64	1	6	1	6	3	1	0	0	0	0	0	0	0	0	0	0	0	0	0	0	0	0	0	0	0	0	0	0	0	0
51-71-30-4-1-013B-26499-19-06	1	51	71	26499	194.95	1	8	1	3	2	0	0	0	0	0	0	0	0	0	0	0	0	0	0	0	0	0	0	0	0	0	0	0	0	0
51-71-31-6-1-010B-27184-09-01	1	51	71	27184	914.25	1	8	2	0	1	0	0	0	0	0	0	0	0	0	0	0	0	0	0	0	0	0	0	0	0	0	0	0	0	1	0
51-2-70-16-2-003B-20796-08-02	2	51	2	20796	2765.89	1	6	2	4	2	0	0	0	0	0	0	0	0	0	0	0	0	0	0	0	0	0	0	0	0	0	0	0	0	1	1
51-6-40-24-2-008B-20364-15-02	2	51	6	20364	3833.03	1	4	2	2	2	1	0	0	0	0	0	0	0	0	0	0	0	0	0	0	0	0	0	0	0	0	0	0	0	1	0
51-71-20-1-1-009B-15802-C1-03	1	51	71	15802	517.18	1	1	1	0	1	0	0	0	0	0	0	0	0	0	0	0	0	0	0	0	0	0	0	0	0	0	0	0	0	0
51-7-30-12-1-004B-25082-15-02	2	51	7	25082	4563.14	1	5	2	4	2	0	0	0	1	0	0	0	0	0	0	0	0	0	0	0	0	0	0	0	0	0	0	0	0	1	1
51-5-30-6-1-010B-25081-C1-02	2	51	5	25081	4336.87	1	5	2	2	2	0	0	0	0	0	0	0	0	0	0	0	0	0	0	0	0	0	0	0	0	0	0	0	0	1	0
51-7-30-12-1-004B-25082-07-02	2	51	7	25082	3202.65	1	7	2	0	1	0	0	0	0	0	0	0	0	0	0	0	0	0	0	0	0	0	0	0	0	0	0	0	0	1	0
51-71-10-5-1-049B-25471-04-01	1	51	71	25471	599.46	1	5	2	2	2	1	0	0	0	0	0	0	0	0	0	0	0	0	0	0	0	0	0	0	0	0	0	0	0	1	1
51-71-10-3-1-067B-15334-17-03	1	51	71	15334	598.84	1	4	1	6	3	1	0	0	0	0	0	0	0	0	0	0	0	0	0	0	0	0	0	0	0	0	0	0	0	0
51-5-30-6-1-010B-25081-C1-03	2	51	5	25081	4277.84	1	1	2	0	1	0	0	0	0	0	0	0	0	0	0	0	0	0	0	0	0	0	0	0	0	0	0	0	0	0
51-8-30-15-2-001B-20334-20-03	2	51	8	20334	4237.91	1	3	1	4	2	0	0	0	0	0	0	0	0	0	0	0	0	0	0	0	0	0	0	0	0	0	0	0	0	1	0
51-71-10-1-1-104B-25104-17-01	1	51	71	25104	1748.99	1	7	1	3	2	1	0	0	0	0	0	0	0	0	0	0	0	0	0	0	0	0	0	0	0	0	0	0	0	1	0
51-1-20-13-1-005B-25057-C3-02	2	51	1	25057	3992.75	1	4	2	4	2	0	0	0	0	0	0	0	0	0	0	0	0	0	0	0	0	0	0	0	0	0	0	0	0	0
51-4-30-1-1-012B-25339-13-04	2	51	4	25339	2380.71	1	6	2	4	2	0	0	0	0	0	0	0	0	0	0	0	0	0	0	0	0	0	0	0	0	0	0	0	0	1	0
51-71-10-8-1-023B-25695-09-07	1	51	71	25689	576.1	1	1	2	0	1	0	0	0	0	0	0	0	0	0	0	0	0	0	0	0	0	0	0	0	0	0	0	0	0	0
51-71-20-1-1-009B-15802-09-03	1	51	71	15802	507.63	1	1	2	0	1	0	0	0	0	0	0	0	0	0	0	0	0	0	0	0	0	0	0	0	0	0	0	0	0	0
51-71-31-11-1-001B-27417-01-0	1	51	71	27417	628.73	1	7	2	3	2	1	0	0	0	0	0	0	0	0	0	0	0	0	0	0	0	0	0	0	0	0	0	0	0	1	0
51-6-40-24-2-008B-20364-16-02	2	51	6	20364	4374.97	1	5	2	1	1	1	0	0	0	0	0	0	0	0	0	0	0	0	0	0	0	0	0	0	0	0	0	0	0	1	0
51-2-30-10-2-013B-20351-01-03	2	51	2	20351	3997.89	1	3	2	6	3	1	0	0	0	0	0	0	0	0	0	0	0	0	0	0	0	0	0	0	0	0	0	0	0	1	0
51-71-30-2-1-122B-26390-10-01	1	51	71	26390	480.09	1	5	2	4	2	1	0	0	0	0	0	0	0	0	0	0	0	0	0	0	0	0	0	0	0	0	0	0	0	1	0
51-71-31-8-1-050B-17307-C4-02	1	51	71	17307	542.07	1	6	2	4	2	0	0	0	0	0	0	0	0	0	0	0	0	0	0	0	0	0	0	0	0	0	0	0	0	0
51-71-20-3-1-014B-25939-16-04	1	51	71	25939	988.63	1	1	2	0	1	0	0	0	0	0	0	0	0	0	0	0	0	0	0	0	0	0	0	0	0	0	0	0	0	0
51-71-10-8-1-023B-25699-12-03	1	51	71	25689	532.02	1	3	1	5	3	1	0	0	1	0	0	0	0	0	0	0	0	0	0	0	0		0	0	0	0	0	0	0	1	0
51-71-20-5-1-055B-26043-05-04	1	51	71	26043	859.44	1	2	2	3	2	0	0	0	0	0	0	0	0	0	0	0	0	0	0	0	0	0	0	0	0	0	0	0	0	1	0
51-71-10-2-1-054B-25233-03-03	1	51	71	25233	758.04	1	1	2	0	1	0	0	0	0	0	0	0	0	0	0	0	0	0	0	0	0	0	0	0	0	0	0	0	0	0
51-71-31-6-1-010B-27184-05-01	1	51	71	27184	604.64	1	4	2	4	2	1	0	0	0	0	0	0	0	0	0	0	0	0	0	0	0	0	0	0	0	0	0	0	0	1	0
51-71-10-8-1-023B-25690-03-04	1	51	71	25689	497.73	1	3	2	6	3	0	0	0	0	0	0	0	0	0	0	0	0	0	0	0	0	0	0	0	0	0	0	0	0	0
51-71-30-2-1-122B-26390-08-01	1	51	71	26390	395.89	1	6	1	2	2	1	0	0	0	0	0	0	0	0	0	0	0	0	0	0	0	0	0	0	0	0	0	0	0	0
51-71-31-8-1-050B-17307-06-02	1	51	71	17307	542.07	1	6	2	3	2	1	0	0	0	0	0	0	0	0	0	0	0	0	0	0	0	0	0	0	0	0	0	0	0	0
51-71-30-8-1-010B-16678-11-05	1	51	71	16678	438.68	1	8	1	4	2	0	0	0	0	0	0	0	0	0	0	0	0	0	0	0	0	0	0	0	0	0	0	0	0	0
51-6-40-24-2-008B-20364-12-03	2	51	6	20364	3974.18	1	3	1	4	2	0	0	0	0	0	0	0	0	0	0	0	0	0	0	0	0	0	0	0	0	0	0	0	0	0
51-4-30-1-1-012B-25339-01-03	2	51	4	25339	4008.74	1	5	2	4	2	1	0	0	0	0	0	0	0	0	0	0	0	0	0	0	0	0	0	0	0	0	0	0	0	0
51-1-30-10-2-004B-20310-C1-02	2	51	1	20310	3355.26	1	7	2	2	2	0	0	0	0	0	0	0	0	0	0	0	0	0	0	0	0	0	0	0	0	0	0	0	0	1	0
51-5-30-6-1-010B-25081-18-03	2	51	5	25081	3871.96	1	8	2	0	1	1	0	0	0	0	0	0	0	0	0	0	0	0	0	0	0	0	0	0	0	0	0	0	0	1	0
51-71-31-1-1-058B-27009-C4-02	1	51	71	27009	657.55	1	5	2	3	2	0	0	0	0	0	0	0	0	0	0	0	0	0	0	0	0	0	0	0	0	0	0	0	0	1	0
51-71-30-4-1-013B-26499-05-04	1	51	71	26499	310.01	1	2	1	1	1	0	0	0	0	0	0	0	0	0	0	0	0	0	0	0	0	0	0	0	0	0	0	0	0	0
51-8-70-5-2-007B-20717-10-01	2	51	8	20717	2578.75	1	7	2	1	1	1	0	0	0	0	0	0	0	0	0	0	0	0	0	0	0	0	0	0	1	0	0	0	0	1	0
51-3-50-1-1-007B-26134-16-03	2	51	3	26134	3033.7	1	2	1	1	1	0	0	0	0	0	0	0	0	0	0	0	0	0	0	0	0	0	0	0	0	0	0	0	0	1	1
51-71-10-1-1-104B-25104-04-01	1	51	71	25104	2164.76	1	4	2	5	3	1	0	0	0	0	0	0	0	0	0	0	0	0	0	0	0	0	0	0	0	0	0	0	0	0
51-71-10-1-1-104B-25104-17-02	1	51	71	25104	1497.83	1	6	2	4	2	0	0	0	0	0	0	0	0	0	0	0	0	0	0	0	0	0	0	0	0	0	0	0	0	0
51-71-20-1-1-009B-15802-06-01	1	51	71	15802	460.27	1	4	1	6	3	0	0	0	0	0	0	0	0	0	0	0	0	0	0	0	0	0	0	0	0	0	0	0	0	1	0
51-1-30-10-2-004B-20310-07-01	2	51	1	20310	3875.09	1	8	1	2	2	0	0	0	0	0	0	0	0	0	0	0	0	0	0	0	0	0	0	0	0	0	0	0	0	1	0
51-71-30-8-1-010B-16678-17-03	1	51	71	16678	545.97	1	4	1	4	2	0	0	0	0	0	0	0	0	0	0	0	0	0	0	0	0	0	0	0	0	0	0	0	0	1	0
51-71-31-11-1-001B-27417-04-0	1	51	71	27417	548.81	1	8	2	3	2	0	0	0	0	0	0	0	0	0	0	0	0	0	0	0	0	0	0	0	0	0	0	0	0	0
51-71-20-3-1-014B-25939-10-03	1	51	71	25939	854.14	1	2	2	2	2	0	0	0	0	0	0	0	0	0	0	0	0	0	0	0	0	0	0	0	0	0	0	0	0	0
51-71-30-11-1-015B-26902-07-0	1	51	71	26902	1743.31	1	5	2	4	2	0	0	0	0	0	0	0	0	0	0	0	0	0	0	0	0	0	0	0	0	0	0	0	0	1	0
51-6-40-24-2-008B-20364-20-01	2	51	6	20364	2959.01	1	5	1	0	1	1	0	0	0	0	0	0	0	0	0	0	0	0	0	0	0	0	0	0	0	0	0	0	0	1	0
51-7-70-4-2-008B-20699-04-02	2	51	7	20699	2892.71	1	7	2	1	1	1	1	1	1	1	0	0	0	0	0	0	0	0	0	0	0	0	0	0	0	0	0	0	0	1	1
51-71-31-1-1-058B-27009-08-02	1	51	71	27009	747.44	1	4	2	2	2	0	0	0	0	0	0	0	0	0	0	0	0	0	0	0	0	0	0	0	0	0	0	0	0	0
51-2-30-10-2-013B-20351-16-03	2	51	2	20351	4145.11	1	4	1	6	3	1	0	0	0	0	0	0	0	0	0	0	0	0	0	0	0	0	0	0	0	0	0	0	0	0
51-6-40-24-2-008B-20364-09-04	2	51	6	20364	3012.39	1	3	2	3	2	0	0	0	0	0	0	0	0	0	0	0	0	0	0	0	0	0	0	0	0	0	0	0	0	1	0
51-1-30-10-2-004B-20310-04-04	2	51	1	20310	2786.63	1	2	1	3	2	0	0	0	0	0	0	0	0	0	0	0	0	0	0	0	0	0	0	0	0	0	0	0	0	1	1
51-71-20-8-1-015B-26128-09-04	1	51	71	26128	733.52	1	2	1	1	1	0	0	0	0	0	0	0	0	0	0	0	0	0	0	0	0	0	0	1	0	0	0	0	0	0
51-71-31-11-1-001B-27417-08-0	1	51	71	27417	984.33	1	5	1	6	3	1	0	0	0	0	0	0	0	0	0	0	0	0	0	0	0	0	0	0	0	0	0	0	0	1	0
51-71-31-6-1-010B-27184-17-01	1	51	71	27184	488.51	1	6	1	3	2	1	0	0	0	0	0	0	0	0	0	0	0	0	0	0	0	0	0	0	0	0	0	0	0	0
51-7-70-4-2-008B-20699-06-02	2	51	7	20699	2447.71	1	5	2	2	2	1	0	0	0	0	0	0	0	0	0	0	0	0	0	0	0	0	0	0	0	0	0	0	0	1	0
51-71-10-1-1-104B-25104-01-03	1	51	71	25104	2540.87	1	5	1	6	3	1	0	0	0	0	0	0	0	0	0	0	0	0	0	0	0	0	0	0	0	0	0	0	0	1	0
51-71-31-2-1-018B-27077-18-01	1	51	71	27077	548.94	1	4	1	6	3	1	0	0	0	0	0	0	0	0	0	0	0	0	0	0	0	0	0	0	0	0	0	0	0	0
51-71-20-5-1-055B-26043-07-02	1	51	71	26043	815.8	1	5	2	6	3	1	0	0	0	0	0	0	0	0	0	0	0	0	0	0	0	0	0	0	0	0	0	0	0	0
51-6-40-24-2-008B-20364-10-02	2	51	6	20364	4374.97	1	5	2	2	2	1	0	0	0	0	0	0	0	0	0	0	0	0	0	0	0	0	0	0	0	0	0	0	0	0
51-71-31-8-1-050B-17307-06-01	1	51	71	17307	649.39	1	6	1	3	2	1	0	0	0	0	0	0	0	0	0	0	0	0	0	0	0	0	0	0	0	0	0	0	0	0
[truncated: 2,430 more rows]

## Sheet: Code_individu
Koding
Strata	1= urban, 2=rural
sex	1=male, 2=female
agegroup	1=1-4y, 2=5-14y, 3=15-24y, 4=25-34y, 5=35-44y,6=45-54y, 7=55-64y,8=65+y
Education	0=yet/never attended school, 1=not completed ES, 2=Elementary school, 3=junior high school, 4=high school, 5=diploma, 7=bachelor (D4/S1), 8=master/doctor
Edu_cat	1=illiterate/not completed ES, 2=ES-high school, 3=university
Employement	1=employed, 2=unemployed
Symptom	1=yes, 2=no
blood_taken	1=yes, 2=no
sero_result	0=negative, 1=positive, 2= did not pass QC

## Sheet: Household
round	kode_kk	AC	Ventilation	Income_million
1	51-1-20-13-1-005B-25057-01	0	0	2
1	51-1-20-13-1-005B-25057-03	0	1	1.5
1	51-1-20-13-1-005B-25057-05	0	1	3
1	51-1-20-13-1-005B-25057-06	0	0	2
1	51-1-20-13-1-005B-25057-07	0	0	0
1	51-1-20-13-1-005B-25057-08	0	1	2
1	51-1-20-13-1-005B-25057-09	0	1	2
1	51-1-20-13-1-005B-25057-10	0	0	0
1	51-1-20-13-1-005B-25057-11	0	1	2
1	51-1-20-13-1-005B-25057-12	0	0
1	51-1-20-13-1-005B-25057-14	1	0	15
1	51-1-20-13-1-005B-25057-15	1	1
1	51-1-20-13-1-005B-25057-16	1	1	5
1	51-1-20-13-1-005B-25057-17	0	1	1.1
1	51-1-20-13-1-005B-25057-18	0	1	0.5
1	51-1-20-13-1-005B-25057-19	0	1	2.1
1	51-1-20-13-1-005B-25057-20	0	1	0.4
1	51-1-20-13-1-005B-25057-C1	0	0	1.8
1	51-1-20-13-1-005B-25057-C2	0	0	3
1	51-1-20-13-1-005B-25057-C3	0	1	0
1	51-1-30-10-2-004B-20310-01	0	1	1
1	51-1-30-10-2-004B-20310-02	0	1	2
1	51-1-30-10-2-004B-20310-03	0	1	1
1	51-1-30-10-2-004B-20310-04	0	1	1
1	51-1-30-10-2-004B-20310-06	0	1	3
1	51-1-30-10-2-004B-20310-07	0	1	1.5
1	51-1-30-10-2-004B-20310-09	0	1	3
1	51-1-30-10-2-004B-20310-10	0	1	4.5
1	51-1-30-10-2-004B-20310-11	0	1	1
1	51-1-30-10-2-004B-20310-12	0	1	1
1	51-1-30-10-2-004B-20310-13	0	1	1
1	51-1-30-10-2-004B-20310-14	0	1	2
1	51-1-30-10-2-004B-20310-15	0	1	1
1	51-1-30-10-2-004B-20310-16	0	1	0.3
1	51-1-30-10-2-004B-20310-17	0	1	1
1	51-1-30-10-2-004B-20310-18	0	1	0.5
1	51-1-30-10-2-004B-20310-19	0	1	2.4
1	51-1-30-10-2-004B-20310-20	0	1	0.5
1	51-1-30-10-2-004B-20310-C1	0	1	1
1	51-1-30-10-2-004B-20310-C2	0	0	3
1	51-2-30-10-2-013B-20351-01	1	1	0.5
1	51-2-30-10-2-013B-20351-02	0	1	3
1	51-2-30-10-2-013B-20351-03	0	1	3
1	51-2-30-10-2-013B-20351-04	0	1	1
1	51-2-30-10-2-013B-20351-05	0	1	3
1	51-2-30-10-2-013B-20351-06	0	1	3
1	51-2-30-10-2-013B-20351-07	0	1	1
1	51-2-30-10-2-013B-20351-08	0	1	1
1	51-2-30-10-2-013B-20351-09	0	1	5
1	51-2-30-10-2-013B-20351-10	0	1	2
1	51-2-30-10-2-013B-20351-11	0	1	1
1	51-2-30-10-2-013B-20351-12	0	1	2
1	51-2-30-10-2-013B-20351-13	0	1	2
1	51-2-30-10-2-013B-20351-15	0	1	3
1	51-2-30-10-2-013B-20351-16	0	1	2.5
1	51-2-30-10-2-013B-20351-17	0	0	1.6
1	51-2-30-10-2-013B-20351-18	0	1	3
1	51-2-30-10-2-013B-20351-19	0	1	1.8
1	51-2-30-10-2-013B-20351-20	0	1	1
1	51-2-30-10-2-013B-20351-C4	0	1	1
1	51-2-70-16-2-003B-20796-01	0	1	3
1	51-2-70-16-2-003B-20796-02	0	1
1	51-2-70-16-2-003B-20796-03	0	1	0
1	51-2-70-16-2-003B-20796-04	0	1	3
1	51-2-70-16-2-003B-20796-05	1	1	0.5
1	51-2-70-16-2-003B-20796-06	0	1	0
1	51-2-70-16-2-003B-20796-07	0	1	2
1	51-2-70-16-2-003B-20796-08	0	1	2.5
1	51-2-70-16-2-003B-20796-10	0	1	3.8
1	51-2-70-16-2-003B-20796-11	0	1	0
1	51-2-70-16-2-003B-20796-12	0	1	1
1	51-2-70-16-2-003B-20796-13	0	1
1	51-2-70-16-2-003B-20796-14	0	1	1
1	51-2-70-16-2-003B-20796-15	0	1
1	51-2-70-16-2-003B-20796-16	0	1	5
1	51-2-70-16-2-003B-20796-17	0	1
1	51-2-70-16-2-003B-20796-18	0	1
1	51-2-70-16-2-003B-20796-19	0	1	0.5
1	51-2-70-16-2-003B-20796-20	0	1	1
1	51-2-70-16-2-003B-20796-C1	0	1	0
1	51-3-20-4-1-006B-25544-01	0	1	3
1	51-3-20-4-1-006B-25544-02	1	1	7
1	51-3-20-4-1-006B-25544-03	0	1	5
1	51-3-20-4-1-006B-25544-04	0	1	2.5
1	51-3-20-4-1-006B-25544-05	1	1	15
1	51-3-20-4-1-006B-25544-06	0	1	3
1	51-3-20-4-1-006B-25544-07	0	1	3
1	51-3-20-4-1-006B-25544-08	0	1	1.5
1	51-3-20-4-1-006B-25544-09	0	1	0
1	51-3-20-4-1-006B-25544-10	1	1	5
1	51-3-20-4-1-006B-25544-11	0	1	4
1	51-3-20-4-1-006B-25544-12	0	1	2
1	51-3-20-4-1-006B-25544-13	0	1	2
1	51-3-20-4-1-006B-25544-14	0	1	2
1	51-3-20-4-1-006B-25544-15	0	1	4
1	51-3-20-4-1-006B-25544-16	0	1	2
1	51-3-20-4-1-006B-25544-17	0	1	2
1	51-3-20-4-1-006B-25544-18	0	1	3
1	51-3-20-4-1-006B-25544-19	0	0	3
1	51-3-20-4-1-006B-25544-20	0	1	2
1	51-3-50-1-1-007B-26134-01	0	1	8
1	51-3-50-1-1-007B-26134-04	0	1	3
1	51-3-50-1-1-007B-26134-06	0	1	0
1	51-3-50-1-1-007B-26134-07	0	1	3
1	51-3-50-1-1-007B-26134-09	0	1	2
1	51-3-50-1-1-007B-26134-10	0	1	4.5
1	51-3-50-1-1-007B-26134-11	0	1	1
1	51-3-50-1-1-007B-26134-12	0	1	1
1	51-3-50-1-1-007B-26134-13	0	1	1
1	51-3-50-1-1-007B-26134-14	0	1	1
1	51-3-50-1-1-007B-26134-15	0	1	1.5
1	51-3-50-1-1-007B-26134-16	0	1	0.5
1	51-3-50-1-1-007B-26134-17	0	1	3
1	51-3-50-1-1-007B-26134-18	1	1	3
1	51-3-50-1-1-007B-26134-19	0	1	2
1	51-3-50-1-1-007B-26134-20	0	1	3
1	51-3-50-1-1-007B-26134-C1	0	1	2
1	51-3-50-1-1-007B-26134-C2	0	1	3
1	51-3-50-1-1-007B-26134-C3	0	1	0.5
1	51-3-50-1-1-007B-26134-C4	0	1	3
1	51-4-30-1-1-012B-25339-01	0	1	2
1	51-4-30-1-1-012B-25339-02	0	1	2
1	51-4-30-1-1-012B-25339-03	0	1	1
1	51-4-30-1-1-012B-25339-04	0	1	1
1	51-4-30-1-1-012B-25339-05	0	1	1
1	51-4-30-1-1-012B-25339-06	0	0	1
1	51-4-30-1-1-012B-25339-07	0	1	3
1	51-4-30-1-1-012B-25339-08	0	1	5
1	51-4-30-1-1-012B-25339-09	1	1	4
1	51-4-30-1-1-012B-25339-10	0	1	4
1	51-4-30-1-1-012B-25339-11	0	1	2
1	51-4-30-1-1-012B-25339-13	1	1	3
1	51-4-30-1-1-012B-25339-14	0	1	1
1	51-4-30-1-1-012B-25339-15	0	0	0
1	51-4-30-1-1-012B-25339-16	0	1	2
1	51-4-30-1-1-012B-25339-17	0	1	5
1	51-4-30-1-1-012B-25339-18	0	1	4
1	51-4-30-1-1-012B-25339-19	0	0	0
1	51-4-30-1-1-012B-25339-20	0	1	2
1	51-4-30-1-1-012B-25339-C1	0	1	2
1	51-5-30-6-1-010B-25081-01	0	1	1.5
1	51-5-30-6-1-010B-25081-02	0	1	1
1	51-5-30-6-1-010B-25081-04	0	1	3
1	51-5-30-6-1-010B-25081-06	0	1	3
1	51-5-30-6-1-010B-25081-07	0	1	1
1	51-5-30-6-1-010B-25081-08	0	1	1
1	51-5-30-6-1-010B-25081-10	0	1	2
1	51-5-30-6-1-010B-25081-12	0	1	4
1	51-5-30-6-1-010B-25081-13	0	1	0.5
1	51-5-30-6-1-010B-25081-14	0	1	3
1	51-5-30-6-1-010B-25081-15	0	1	3
1	51-5-30-6-1-010B-25081-16	0	1	5
1	51-5-30-6-1-010B-25081-17	1	1	4
1	51-5-30-6-1-010B-25081-18	1	1	1.5
1	51-5-30-6-1-010B-25081-19	1	1	3
1	51-5-30-6-1-010B-25081-20	0	1	1.5
1	51-5-30-6-1-010B-25081-C1	0	1	1
1	51-5-30-6-1-010B-25081-C2	0	1	3
1	51-5-30-6-1-010B-25081-C3	0	1	2
1	51-5-30-6-1-010B-25081-C4	0	1	2
1	51-6-10-7-1-011B-25031-02	0	1	4
1	51-6-10-7-1-011B-25031-03	0	1	2
1	51-6-10-7-1-011B-25031-04	0	1	2
1	51-6-10-7-1-011B-25031-05	0	0	1
1	51-6-10-7-1-011B-25031-07	0	1	0.5
1	51-6-10-7-1-011B-25031-08	0	1	2
1	51-6-10-7-1-011B-25031-09	0	1	4
1	51-6-10-7-1-011B-25031-10	0	1	1
1	51-6-10-7-1-011B-25031-11	0	1	3
1	51-6-10-7-1-011B-25031-12	0	1	1.5
1	51-6-10-7-1-011B-25031-13	0	1	0.3
1	51-6-10-7-1-011B-25031-14	0	1	0.3
1	51-6-10-7-1-011B-25031-15	0	1	2
1	51-6-10-7-1-011B-25031-16	0	1	3
1	51-6-10-7-1-011B-25031-17	0	1	1
1	51-6-10-7-1-011B-25031-18	0	1	0.6
1	51-6-10-7-1-011B-25031-19	0	1	3
1	51-6-10-7-1-011B-25031-20	0	1	3
1	51-6-10-7-1-011B-25031-C1	0	1	3
1	51-6-40-24-2-008B-20364-01	0	1	0
1	51-6-40-24-2-008B-20364-02	0	1
1	51-6-40-24-2-008B-20364-03	0	1
1	51-6-40-24-2-008B-20364-04	0	1	2
1	51-6-40-24-2-008B-20364-05	0	1	0
1	51-6-40-24-2-008B-20364-06	0	1	0
1	51-6-40-24-2-008B-20364-07	0	1
1	51-6-40-24-2-008B-20364-08	0	1	2.5
1	51-6-40-24-2-008B-20364-09	0	1	0
1	51-6-40-24-2-008B-20364-10	0	1	1.5
1	51-6-40-24-2-008B-20364-11	0	1	5
1	51-6-40-24-2-008B-20364-12	1	1	1.5
1	51-6-40-24-2-008B-20364-13	0	1	0
1	51-6-40-24-2-008B-20364-14	0	1	0
1	51-6-40-24-2-008B-20364-15	0	1	2.5
1	51-6-40-24-2-008B-20364-16	0	0
1	51-6-40-24-2-008B-20364-17	0	1	1.5
1	51-6-40-24-2-008B-20364-18	0	1	0
1	51-6-40-24-2-008B-20364-19	0	1	0.5
1	51-6-40-24-2-008B-20364-20	0	1	0
1	51-71-020-005-1-055B-26043-02	1	1	54
1	51-71-020-005-1-055B-26043-03	0	1	2
1	51-71-020-005-1-055B-26043-04	0	1
1	51-71-020-005-1-055B-26043-05	0	1	2
1	51-71-020-005-1-055B-26043-06	0	1	2
1	51-71-020-005-1-055B-26043-07	1	1	5
1	51-71-020-005-1-055B-26043-08	0	0	5.2
1	51-71-020-005-1-055B-26043-10	0	1	3
1	51-71-020-005-1-055B-26043-11	0	1	0
1	51-71-020-005-1-055B-26043-12	0	1	2
1	51-71-020-005-1-055B-26043-13	0	1	1.5
1	51-71-020-005-1-055B-26043-15	0	1	0
1	51-71-020-005-1-055B-26043-16	0	1	12
1	51-71-020-005-1-055B-26043-17	0	1	2
1	51-71-020-005-1-055B-26043-18	0	1
1	51-71-020-005-1-055B-26043-19	0	1	1.9
1	51-71-020-005-1-055B-26043-20	0	0
1	51-71-020-005-1-055B-26043-C1	0	1	3.4
1	51-71-020-005-1-055B-26043-C2	0	1	1
1	51-71-020-005-1-055B-26043-C3	0	1	2
1	51-71-10-1-1-104B-25104-01	1	1	10
1	51-71-10-1-1-104B-25104-02	1	1	0
1	51-71-10-1-1-104B-25104-03	1	1	6
1	51-71-10-1-1-104B-25104-04	0	1	4
1	51-71-10-1-1-104B-25104-05	1	1
1	51-71-10-1-1-104B-25104-06	1	1
1	51-71-10-1-1-104B-25104-07	0	1	2.9
1	51-71-10-1-1-104B-25104-08	0	1	2
1	51-71-10-1-1-104B-25104-09	1	1	7
1	51-71-10-1-1-104B-25104-10	1	1	0
1	51-71-10-1-1-104B-25104-11	0	1	0.7
1	51-71-10-1-1-104B-25104-12	0	1	3.5
1	51-71-10-1-1-104B-25104-13	1	1	0
1	51-71-10-1-1-104B-25104-15	1	1	5.5
1	51-71-10-1-1-104B-25104-17	0	1	0
1	51-71-10-1-1-104B-25104-18	1	1	6
1	51-71-10-1-1-104B-25104-C1	0	0	2.5
1	51-71-10-1-1-104B-25104-C2	1	1	0
1	51-71-10-1-1-104B-25104-C3	1	1
1	51-71-10-1-1-104B-25104-C4	1	1	5
1	51-71-10-2-1-054B-25233-01	0	1	0.5
1	51-71-10-2-1-054B-25233-02	0	1	1
1	51-71-10-2-1-054B-25233-03	0	1	1
1	51-71-10-2-1-054B-25233-05	1	1	5
1	51-71-10-2-1-054B-25233-07	0	1	2
1	51-71-10-2-1-054B-25233-09	1	1	1
1	51-71-10-2-1-054B-25233-10	1	1	3
1	51-71-10-2-1-054B-25233-11	1	0	10
1	51-71-10-2-1-054B-25233-12	1	1	10
1	51-71-10-2-1-054B-25233-13	0	1	1
1	51-71-10-2-1-054B-25233-14	0	1	5
1	51-71-10-2-1-054B-25233-15	1	1	0
1	51-71-10-2-1-054B-25233-16	1	1	0
1	51-71-10-2-1-054B-25233-17	0	1
1	51-71-10-2-1-054B-25233-18	0	1	0
1	51-71-10-2-1-054B-25233-19	0	1	1
1	51-71-10-2-1-054B-25233-C1	1	1	2
1	51-71-10-2-1-054B-25233-C2	0	1	8.7
1	51-71-10-2-1-054B-25233-C3	0	1	1
1	51-71-10-2-1-054B-25233-C4	1	1	0
1	51-71-10-3-1-067B-15334-01	1	1	5
1	51-71-10-3-1-067B-15334-02	0	1	2.5
1	51-71-10-3-1-067B-15334-03	1	0	15
1	51-71-10-3-1-067B-15334-04	1	1	3
1	51-71-10-3-1-067B-15334-05	1	1	10
1	51-71-10-3-1-067B-15334-06	1	1	6
1	51-71-10-3-1-067B-15334-07	0	1	2
1	51-71-10-3-1-067B-15334-09	1	1	15
1	51-71-10-3-1-067B-15334-11	0	1	5
1	51-71-10-3-1-067B-15334-12	1	1	3
1	51-71-10-3-1-067B-15334-13	1	1	20
1	51-71-10-3-1-067B-15334-14	0	1	1
1	51-71-10-3-1-067B-15334-15	0	1	1
1	51-71-10-3-1-067B-15334-16	0	1	6
1	51-71-10-3-1-067B-15334-17	1	1	5
1	51-71-10-3-1-067B-15334-19	0	0	0
1	51-71-10-3-1-067B-15334-20	0	1	3
1	51-71-10-3-1-067B-15334-C1	1	1	10
1	51-71-10-3-1-067B-15334-C1	1	1	5
1	51-71-10-3-1-067B-15334-C2	0	1	3.5
1	51-71-10-5-1-011B-25433-01	1	1	6
1	51-71-10-5-1-011B-25433-02	1	1	2
1	51-71-10-5-1-011B-25433-03	0	1	3
1	51-71-10-5-1-011B-25433-04	0	1	3
1	51-71-10-5-1-011B-25433-05	1	1	3
1	51-71-10-5-1-011B-25433-06	1	1	4
1	51-71-10-5-1-011B-25433-07	0	1	6
1	51-71-10-5-1-011B-25433-09	0	1	4
1	51-71-10-5-1-011B-25433-10	0	1	2
1	51-71-10-5-1-011B-25433-11	0	1	4
1	51-71-10-5-1-011B-25433-12	0	1	2
1	51-71-10-5-1-011B-25433-13	0	0	3
1	51-71-10-5-1-011B-25433-14	0	1	1
1	51-71-10-5-1-011B-25433-15	0	0	2
1	51-71-10-5-1-011B-25433-16	0	1	2
1	51-71-10-5-1-011B-25433-19	0	1	3
1	51-71-10-5-1-011B-25433-20	0	0	5
1	51-71-10-5-1-011B-25433-C1	0	1	2
1	51-71-10-5-1-011B-25433-C2	0	1	3
1	51-71-10-5-1-011B-25433-C3	0	1	3
1	51-71-10-5-1-011B-25433-C4	0	1	3
1	51-71-10-5-1-049B-25471-01	0	1	1
1	51-71-10-5-1-049B-25471-02	0	1	5
1	51-71-10-5-1-049B-25471-03	0	1	3
1	51-71-10-5-1-049B-25471-04	0	1	3
1	51-71-10-5-1-049B-25471-05	1	1	5
1	51-71-10-5-1-049B-25471-06	1	1	15
1	51-71-10-5-1-049B-25471-07	1	1	5
1	51-71-10-5-1-049B-25471-08	0	1	0
1	51-71-10-5-1-049B-25471-09	0	1	3
1	51-71-10-5-1-049B-25471-10	0	1	5
1	51-71-10-5-1-049B-25471-11	0	1	0
1	51-71-10-5-1-049B-25471-12	1	1	1.5
1	51-71-10-5-1-049B-25471-14	1	1	10
1	51-71-10-5-1-049B-25471-15	1	1	3
1	51-71-10-5-1-049B-25471-16	0	1	2.2
1	51-71-10-5-1-049B-25471-17	0	1	1.9
1	51-71-10-5-1-049B-25471-18	0	1	2
1	51-71-10-5-1-049B-25471-19	0	1	0
1	51-71-10-5-1-049B-25471-20	1	1	7
1	51-71-10-5-1-049B-25471-C2	1	1	3
1	51-71-10-6-1-104B-25583-01	0	1	5
1	51-71-10-6-1-104B-25583-02	0	1	2.5
1	51-71-10-6-1-104B-25583-05	1	1	20
1	51-71-10-6-1-104B-25583-06	0	1	2
1	51-71-10-6-1-104B-25583-07	0	1	3.5
1	51-71-10-6-1-104B-25583-08	0	1	2.5
1	51-71-10-6-1-104B-25583-09	1	1	8
1	51-71-10-6-1-104B-25583-10	0	1	6
1	51-71-10-6-1-104B-25583-11	0	1	3
1	51-71-10-6-1-104B-25583-13	0	1	1
1	51-71-10-6-1-104B-25583-14	0	1	0.8
1	51-71-10-6-1-104B-25583-15	0	1	2.2
1	51-71-10-6-1-104B-25583-16	0	1	6
1	51-71-10-6-1-104B-25583-17	0	1	8
1	51-71-10-6-1-104B-25583-18	0	1	0
1	51-71-10-6-1-104B-25583-20	0	1	3
1	51-71-10-6-1-104B-25583-C1	0	1	2
1	51-71-10-6-1-104B-25583-C2	0	1	3
1	51-71-10-6-1-104B-25583-C3	0	1	3
1	51-71-10-6-1-104B-25583-C4	1	1	18
1	51-71-10-8-1-023B-25689-01	0	1	2
1	51-71-10-8-1-023B-25689-02	0	1	1
1	51-71-10-8-1-023B-25691-03	0	1	2
1	51-71-10-8-1-023B-25691-04	0	1	0.5
1	51-71-10-8-1-023B-25691-05	1	1	1
1	51-71-10-8-1-023B-25693-06	1	1	1
1	51-71-10-8-1-023B-25693-07	0	1	3
1	51-71-10-8-1-023B-25693-08	1	1	1
1	51-71-10-8-1-023B-25695-09	1	1	2
1	51-71-10-8-1-023B-25697-10	0	1	1
1	51-71-10-8-1-023B-25698-11	1	1	3
1	51-71-10-8-1-023B-25699-12	0	1	3
1	51-71-10-8-1-023B-25700-13	0	1	1
1	51-71-10-8-1-023B-25703-14	1	1	1
1	51-71-10-8-1-023B-25705-15	1	1	2
1	51-71-10-8-1-023B-25705-16	0	1	1
1	51-71-10-8-1-023B-25706-17	0	1	1
1	51-71-10-8-1-023B-25706-18	1	1	1
1	51-71-10-8-1-023B-25707-19	1	1	2
1	51-71-10-8-1-023B-25708-C4	1	1	2
1	51-71-20-1-1-009B-15802-01	1	1	2
1	51-71-20-1-1-009B-15802-02	0	1	2
1	51-71-20-1-1-009B-15802-03	0	1	8
1	51-71-20-1-1-009B-15802-04	0	1	5
1	51-71-20-1-1-009B-15802-05	0	1	3
1	51-71-20-1-1-009B-15802-06	0	1	3
1	51-71-20-1-1-009B-15802-07	0	1	2
1	51-71-20-1-1-009B-15802-08	1	1	1
1	51-71-20-1-1-009B-15802-09	0	0	1
1	51-71-20-1-1-009B-15802-11	0	1	8
1	51-71-20-1-1-009B-15802-12	0	1	2
1	51-71-20-1-1-009B-15802-13	0	1	2
1	51-71-20-1-1-009B-15802-14	0	1	1
1	51-71-20-1-1-009B-15802-17	1	1	9
1	51-71-20-1-1-009B-15802-18	0	1	2
1	51-71-20-1-1-009B-15802-19	0	1	3
1	51-71-20-1-1-009B-15802-20	0	1	2
1	51-71-20-1-1-009B-15802-C1	1	1	5
1	51-71-20-1-1-009B-15802-C2	0	0	1
1	51-71-20-1-1-009B-15802-C4	0	1	1
1	51-71-20-3-1-014B-25939-01	0	0	3
1	51-71-20-3-1-014B-25939-02	0	1	2
1	51-71-20-3-1-014B-25939-03	0	1	3.5
1	51-71-20-3-1-014B-25939-04	0	1	4
1	51-71-20-3-1-014B-25939-05	1	1	4
1	51-71-20-3-1-014B-25939-06	1	0	0
1	51-71-20-3-1-014B-25939-07	0	0
1	51-71-20-3-1-014B-25939-08	1	1
1	51-71-20-3-1-014B-25939-09	0	0	3
1	51-71-20-3-1-014B-25939-10	0	1
1	51-71-20-3-1-014B-25939-12	0	1
1	51-71-20-3-1-014B-25939-13	1	1	20
1	51-71-20-3-1-014B-25939-14	1	1
1	51-71-20-3-1-014B-25939-15	0	1
1	51-71-20-3-1-014B-25939-16	0	1	2.7
1	51-71-20-3-1-014B-25939-17	0	1	2
1	51-71-20-3-1-014B-25939-18	1	1	5
1	51-71-20-3-1-014B-25939-19	1	1	2.7
1	51-71-20-3-1-014B-25939-20	0	1
1	51-71-20-3-1-014B-25939-C4	0	1
1	51-71-20-8-1-008B-26180-01	0	1	3
1	51-71-20-8-1-008B-26180-02	0	1	1
1	51-71-20-8-1-008B-26180-03	0	1	1
1	51-71-20-8-1-008B-26180-04	1	1	30
1	51-71-20-8-1-008B-26180-05	1	0	20
1	51-71-20-8-1-008B-26180-06	0	1	3
1	51-71-20-8-1-008B-26180-07	1	1	2
1	51-71-20-8-1-008B-26180-08	0	1	1
1	51-71-20-8-1-008B-26180-09	0	1	3
1	51-71-20-8-1-008B-26180-10	1	1	7
1	51-71-20-8-1-008B-26180-11	1	1	4
1	51-71-20-8-1-008B-26180-13	1	1
1	51-71-20-8-1-008B-26180-15	0	1	3
1	51-71-20-8-1-008B-26180-16	0	1	4
1	51-71-20-8-1-008B-26180-17	0	1	1
1	51-71-20-8-1-008B-26180-18	0	1	3
1	51-71-20-8-1-008B-26180-19	1	1	3
1	51-71-20-8-1-008B-26180-20	0	1	2
1	51-71-20-8-1-008B-26180-C1	1	1	4
1	51-71-20-8-1-008B-26180-C2	1		9
1	51-71-20-8-1-015B-26128-01	0	1
1	51-71-20-8-1-015B-26128-02	0	1	1.5
1	51-71-20-8-1-015B-26128-04	0	1	0
1	51-71-20-8-1-015B-26128-05	0	1	1.1
1	51-71-20-8-1-015B-26128-06	0	1
1	51-71-20-8-1-015B-26128-07	0	1
1	51-71-20-8-1-015B-26128-08	0	1	1.5
1	51-71-20-8-1-015B-26128-09	1	1	5
1	51-71-20-8-1-015B-26128-10	0	1	1.6
1	51-71-20-8-1-015B-26128-11	0	1
1	51-71-20-8-1-015B-26128-12	0	1
1	51-71-20-8-1-015B-26128-13	0	1	0
1	51-71-20-8-1-015B-26128-14	0	1
1	51-71-20-8-1-015B-26128-15	1	1	5
1	51-71-20-8-1-015B-26128-16	0	1	4
1	51-71-20-8-1-015B-26128-17	0	1	0
1	51-71-20-8-1-015B-26128-18	0	0	0
1	51-71-20-8-1-015B-26128-19	0	0	0
1	51-71-20-8-1-015B-26128-20	0	1	0
1	51-71-20-8-1-015B-26128-C4	1	1	2
1	51-71-30-10-1-018B-16785-01	1	1	50
1	51-71-30-10-1-018B-16785-03	1	1
1	51-71-30-10-1-018B-16785-04	0	1	0
1	51-71-30-10-1-018B-16785-05	0	1	1
1	51-71-30-10-1-018B-16785-06	0	1	0
1	51-71-30-10-1-018B-16785-07	0	1	5
1	51-71-30-10-1-018B-16785-08	0	1	3
1	51-71-30-10-1-018B-16785-09	0	1
1	51-71-30-10-1-018B-16785-10	0	1	4.5
1	51-71-30-10-1-018B-16785-12	1	1	1
1	51-71-30-10-1-018B-16785-13	1	1	0
1	51-71-30-10-1-018B-16785-14	0	1	0.5
1	51-71-30-10-1-018B-16785-15	0	1	6
1	51-71-30-10-1-018B-16785-16	1	1	3.5
1	51-71-30-10-1-018B-16785-17	0	1	0
1	51-71-30-10-1-018B-16785-18	0	1	3
1	51-71-30-10-1-018B-16785-19	0	1	0
1	51-71-30-10-1-018B-16785-20	1	1	8
1	51-71-30-10-1-018B-16785-C1	1	1	3.7
1	51-71-30-10-1-018B-16785-C2	0	1
1	51-71-30-11-1-015B-26902-01	0	1	0
1	51-71-30-11-1-015B-26902-02	1	1	0
1	51-71-30-11-1-015B-26902-03	1	1	3
1	51-71-30-11-1-015B-26902-04	1	1	20
1	51-71-30-11-1-015B-26902-05	0	1	2
1	51-71-30-11-1-015B-26902-07	0	1	0
1	51-71-30-11-1-015B-26902-08	0	1	4
1	51-71-30-11-1-015B-26902-09	0	1	1
1	51-71-30-11-1-015B-26902-11	0	1	2.7
1	51-71-30-11-1-015B-26902-12	1	1	2
1	51-71-30-11-1-015B-26902-13	0	1
1	51-71-30-11-1-015B-26902-14	0	1	3
1	51-71-30-11-1-015B-26902-15	0	1	3
1	51-71-30-11-1-015B-26902-16	0	1	0
1	51-71-30-11-1-015B-26902-17	1	1	1
1	51-71-30-11-1-015B-26902-18	1	1	10
1	51-71-30-11-1-015B-26902-19	0	1	0
1	51-71-30-11-1-015B-26902-20	0	1
1	51-71-30-11-1-015B-26902-C3	0	0	3
1	51-71-30-11-1-015B-26902-C4	0	1	0
1	51-71-30-2-1-030B-16298-01	1	1	4
1	51-71-30-2-1-030B-16298-03	0	1	1
1	51-71-30-2-1-030B-16298-04	0	1	1.5
1	51-71-30-2-1-030B-16298-05	0	1	2.5
1	51-71-30-2-1-030B-16298-06	0	1	4
1	51-71-30-2-1-030B-16298-08	0	1	3
1	51-71-30-2-1-030B-16298-09	1	1	1.7
1	51-71-30-2-1-030B-16298-10	1	1	3
1	51-71-30-2-1-030B-16298-11	1	1	3
1	51-71-30-2-1-030B-16298-12	1	1	5
1	51-71-30-2-1-030B-16298-13	0	1	2
1	51-71-30-2-1-030B-16298-14	1		3
1	51-71-30-2-1-030B-16298-15	0	1	4
1	51-71-30-2-1-030B-16298-16	0	1	2
1	51-71-30-2-1-030B-16298-18	1	1	20
1	51-71-30-2-1-030B-16298-19	1	1	3
1	51-71-30-2-1-030B-16298-20	0	1	2
1	51-71-30-2-1-030B-16298-C1	0	1	2.5
1	51-71-30-2-1-030B-16298-C3	1	1
1	51-71-30-2-1-030B-16298-C4	0	1	28
1	51-71-30-2-1-122B-26390-02	1	1	4
1	51-71-30-2-1-122B-26390-04	0	1	3
1	51-71-30-2-1-122B-26390-05	0	1	1.5
1	51-71-30-2-1-122B-26390-06	0	1	3.5
1	51-71-30-2-1-122B-26390-07	0	1	2
1	51-71-30-2-1-122B-26390-08	0	1	10
1	51-71-30-2-1-122B-26390-09	1	1	3
1	51-71-30-2-1-122B-26390-10	1	1	5
1	51-71-30-2-1-122B-26390-11	1	1	5
1	51-71-30-2-1-122B-26390-14	0	1	3
1	51-71-30-2-1-122B-26390-15	0	1	5
1	51-71-30-2-1-122B-26390-16	1	1	5
1	51-71-30-2-1-122B-26390-17	0	1	1
1	51-71-30-2-1-122B-26390-18	0	1	3
1	51-71-30-2-1-122B-26390-19	0	1	6
1	51-71-30-2-1-122B-26390-20	0	1	3
1	51-71-30-2-1-122B-26390-C1	0	1	3
1	51-71-30-2-1-122B-26390-C2	1	1	5
1	51-71-30-2-1-122B-26390-C3	1	1	6
1	51-71-30-2-1-122B-26390-C4	0	1	3
1	51-71-30-4-1-013B-26499-01	1	1	3
1	51-71-30-4-1-013B-26499-02	1	1	4
1	51-71-30-4-1-013B-26499-03	1	1	7
1	51-71-30-4-1-013B-26499-04	1	1	5
1	51-71-30-4-1-013B-26499-05	0	1	3
1	51-71-30-4-1-013B-26499-06	0	0	5
1	51-71-30-4-1-013B-26499-07	0	1	1
1	51-71-30-4-1-013B-26499-08	1	1	10
1	51-71-30-4-1-013B-26499-08	1	1	10
1	51-71-30-4-1-013B-26499-10	0	1	1
1	51-71-30-4-1-013B-26499-11	0	1	1
1	51-71-30-4-1-013B-26499-13	1	1	15
1	51-71-30-4-1-013B-26499-15	0	1	1
1	51-71-30-4-1-013B-26499-16	0	1	1
1	51-71-30-4-1-013B-26499-17	0	1	1
1	51-71-30-4-1-013B-26499-18	1	1	1
1	51-71-30-4-1-013B-26499-19	0	1	5
1	51-71-30-4-1-013B-26499-C1	0	1	2
1	51-71-30-4-1-013B-26499-C3	1	1	5
1	51-71-30-4-1-013B-26499-C4	1	1	2
1	51-71-30-8-1-010B-16678-01	1	1	4
1	51-71-30-8-1-010B-16678-02	0	1	2
1	51-71-30-8-1-010B-16678-03	0	1	2.5
1	51-71-30-8-1-010B-16678-04	0	1	2
1	51-71-30-8-1-010B-16678-05	0	1	2
1	51-71-30-8-1-010B-16678-06	0	1	1
1	51-71-30-8-1-010B-16678-07	0	1	2
1	51-71-30-8-1-010B-16678-08	0	1	1
1	51-71-30-8-1-010B-16678-09	0	1	3
1	51-71-30-8-1-010B-16678-10	1	1	1
1	51-71-30-8-1-010B-16678-11	0	1	3
1	51-71-30-8-1-010B-16678-12	0	0	1
1	51-71-30-8-1-010B-16678-13	0	1	2
1	51-71-30-8-1-010B-16678-14	0	1	2
1	51-71-30-8-1-010B-16678-15	0	0	2
1	51-71-30-8-1-010B-16678-16	0	0	2
1	51-71-30-8-1-010B-16678-17	0	1	1.4
1	51-71-30-8-1-010B-16678-18	0	1	2
1	51-71-30-8-1-010B-16678-19	0	1	3
1	51-71-30-8-1-010B-16678-20	1	0	2.5
1	51-71-30-8-1-010B-16678-C3	0	1	0
1	51-71-31-1-1-058B-27009-01	0	0	2
1	51-71-31-1-1-058B-27009-03	0	1	2
1	51-71-31-1-1-058B-27009-04	0	1	1
1	51-71-31-1-1-058B-27009-05	0	1	0
1	51-71-31-1-1-058B-27009-06	1	1	4
1	51-71-31-1-1-058B-27009-07	1	1	9
1	51-71-31-1-1-058B-27009-08	0	1	3
1	51-71-31-1-1-058B-27009-09	0	1	0
1	51-71-31-1-1-058B-27009-10	0	0	2
1	51-71-31-1-1-058B-27009-11	0	1	2
1	51-71-31-1-1-058B-27009-12	0	1	3
1	51-71-31-1-1-058B-27009-13	0	1	2
1	51-71-31-1-1-058B-27009-14	0	1	6
1	51-71-31-1-1-058B-27009-15	1	1	10
1	51-71-31-1-1-058B-27009-16	0	1	3.5
1	51-71-31-1-1-058B-27009-17	0	0	3
1	51-71-31-1-1-058B-27009-19	0	1	3
1	51-71-31-1-1-058B-27009-20	0	1	0
1	51-71-31-1-1-058B-27009-C1	1	1	3
1	51-71-31-1-1-058B-27009-C4	0	1	1.2
1	51-71-31-11-1-001B-27417-01	1	1	4
1	51-71-31-11-1-001B-27417-02	1	1	5
1	51-71-31-11-1-001B-27417-04	1	1	3
1	51-71-31-11-1-001B-27417-05	1	1	5
1	51-71-31-11-1-001B-27417-06	1	1	4
1	51-71-31-11-1-001B-27417-07	0	1	6
1	51-71-31-11-1-001B-27417-08	1	1	5
1	51-71-31-11-1-001B-27417-09	0	1	4
1	51-71-31-11-1-001B-27417-10	0	1	3
1	51-71-31-11-1-001B-27417-12	0	1	5
1	51-71-31-11-1-001B-27417-12	0	1	3
1	51-71-31-11-1-001B-27417-13	1	1	5
1	51-71-31-11-1-001B-27417-14	0	1	2
1	51-71-31-11-1-001B-27417-15	0	1	2
1	51-71-31-11-1-001B-27417-16	0	1	3
1	51-71-31-11-1-001B-27417-17	1	1	12
1	51-71-31-11-1-001B-27417-18	1	1	6
1	51-71-31-11-1-001B-27417-19	1	1	3
1	51-71-31-11-1-001B-27417-20	0	1	1
1	51-71-31-11-1-001B-27417-C1	0	1	4
1	51-71-31-2-1-018B-27077-01	0	1	3
1	51-71-31-2-1-018B-27077-02	0	0	3
1	51-71-31-2-1-018B-27077-03	0	1	3
1	51-71-31-2-1-018B-27077-05	0	1	4
1	51-71-31-2-1-018B-27077-06	1	1	3
1	51-71-31-2-1-018B-27077-07	0	0	3
1	51-71-31-2-1-018B-27077-08	0	1	2
1	51-71-31-2-1-018B-27077-09	0	0	2
1	51-71-31-2-1-018B-27077-10	0	0	2
1	51-71-31-2-1-018B-27077-11	0	0	2
1	51-71-31-2-1-018B-27077-12	0	1	3
1	51-71-31-2-1-018B-27077-13	0	1	3
1	51-71-31-2-1-018B-27077-14	0	0	3
1	51-71-31-2-1-018B-27077-16	0	0	2
1	51-71-31-2-1-018B-27077-17	1	1	3
1	51-71-31-2-1-018B-27077-18	0	1	3
1	51-71-31-2-1-018B-27077-19	0	0	3
1	51-71-31-2-1-018B-27077-20	0	1	2
1	51-71-31-2-1-018B-27077-C2	0	0	2
1	51-71-31-2-1-018B-27077-C3	1	1	3
1	51-71-31-2-1-018B-27077-C4	0	0	2
1	51-71-31-6-1-010B-27184-01	0	0	2
1	51-71-31-6-1-010B-27184-02	0	1	5
1	51-71-31-6-1-010B-27184-03	0	1	2
1	51-71-31-6-1-010B-27184-04	0	1	2
1	51-71-31-6-1-010B-27184-05	0	1	2
1	51-71-31-6-1-010B-27184-07	0	1	1
1	51-71-31-6-1-010B-27184-08	1	1	2
1	51-71-31-6-1-010B-27184-09	0	1	2
1	51-71-31-6-1-010B-27184-10	0	1	5
1	51-71-31-6-1-010B-27184-11	1	1	3
1	51-71-31-6-1-010B-27184-12	0	1	3
1	51-71-31-6-1-010B-27184-13	1	1	3
1	51-71-31-6-1-010B-27184-14	0	1	3
1	51-71-31-6-1-010B-27184-15	0	1	1
1	51-71-31-6-1-010B-27184-16	0	1	4
1	51-71-31-6-1-010B-27184-17	0	1	3
1	51-71-31-6-1-010B-27184-18	0	1	2
1	51-71-31-6-1-010B-27184-20	1	1	3.5
1	51-71-31-6-1-010B-27184-C1	0	1	1
1	51-71-31-6-1-010B-27184-C4	0	1	5
1	51-71-31-8-1-050B-17307-01	0	1	2
1	51-71-31-8-1-050B-17307-03	0	1	1
1	51-71-31-8-1-050B-17307-04	0	1	2.8
1	51-71-31-8-1-050B-17307-05	1	1	23
1	51-71-31-8-1-050B-17307-06	0	1	3
1	51-71-31-8-1-050B-17307-07	0	1	2.5
1	51-71-31-8-1-050B-17307-08	0	1	4.2
1	51-71-31-8-1-050B-17307-09	0	1	2
1	51-71-31-8-1-050B-17307-10	0	1	3
1	51-71-31-8-1-050B-17307-11	0	1	2.5
1	51-71-31-8-1-050B-17307-12	0	1	2
1	51-71-31-8-1-050B-17307-13	0	1	5.5
1	51-71-31-8-1-050B-17307-14	1	1	5
1	51-71-31-8-1-050B-17307-15	0	1	2.5
1	51-71-31-8-1-050B-17307-16	0	1	3
1	51-71-31-8-1-050B-17307-19	0	1	3.5
1	51-71-31-8-1-050B-17307-20	0	1	3
1	51-71-31-8-1-050B-17307-C2	0	1	2.8
1	51-71-31-8-1-050B-17307-C3	0	1	1
1	51-71-31-8-1-050B-17307-C4	0	1	2.5
1	51-7-30-12-1-004B-25082-01	0	1	0
1	51-7-30-12-1-004B-25082-02	0	1	5
1	51-7-30-12-1-004B-25082-03	0	1	0
1	51-7-30-12-1-004B-25082-04	1	0	5
1	51-7-30-12-1-004B-25082-05	0	0	2.5
1	51-7-30-12-1-004B-25082-06	0	1	0
1	51-7-30-12-1-004B-25082-07	0	1	0
1	51-7-30-12-1-004B-25082-08	0	1	0
1	51-7-30-12-1-004B-25082-10	1	0	4.3
1	51-7-30-12-1-004B-25082-12	0	1	1.5
1	51-7-30-12-1-004B-25082-13	0	1	0
1	51-7-30-12-1-004B-25082-14	0	1	2
1	51-7-30-12-1-004B-25082-15	0	1	2
1	51-7-30-12-1-004B-25082-16	0	1	2.9
1	51-7-30-12-1-004B-25082-17	0	1	0.02
1	51-7-30-12-1-004B-25082-19	0	1	2
1	51-7-30-12-1-004B-25082-20	0	1	5
1	51-7-30-12-1-004B-25082-C1	0	1	0.4
1	51-7-30-12-1-004B-25082-C2	0	1	1
1	51-7-30-12-1-004B-25082-C3	0	1	0.9
1	51-7-70-4-2-008B-20699-01	0	1	0.5
1	51-7-70-4-2-008B-20699-02	0	0	1
1	51-7-70-4-2-008B-20699-03	0	0	1
1	51-7-70-4-2-008B-20699-04	0	1	1.5
1	51-7-70-4-2-008B-20699-05	0	1	0.5
1	51-7-70-4-2-008B-20699-06	0	0	1.5
1	51-7-70-4-2-008B-20699-07	0	0	1.5
1	51-7-70-4-2-008B-20699-08	0	1	1
1	51-7-70-4-2-008B-20699-09	0	1	0.4
1	51-7-70-4-2-008B-20699-10	0	1	1
1	51-7-70-4-2-008B-20699-11	0	1	2
1	51-7-70-4-2-008B-20699-12	0	1	2
1	51-7-70-4-2-008B-20699-13	0	1	1
1	51-7-70-4-2-008B-20699-14	0	1	1
1	51-7-70-4-2-008B-20699-16	0	1	1
1	51-7-70-4-2-008B-20699-17	0	1	3
1	51-7-70-4-2-008B-20699-18	0	1	2
1	51-7-70-4-2-008B-20699-19	0	1	2
1	51-7-70-4-2-008B-20699-20	0	1	1
1	51-7-70-4-2-008B-20699-C2	0	1	2
1	51-8-30-15-2-001B-20334-01	0	1	0.5
1	51-8-30-15-2-001B-20334-03	0	1	2
1	51-8-30-15-2-001B-20334-04	0	1	1
1	51-8-30-15-2-001B-20334-05	0	1	2
1	51-8-30-15-2-001B-20334-06	0	1	1
1	51-8-30-15-2-001B-20334-07	0	1	2.5
1	51-8-30-15-2-001B-20334-09	0	1	0.5
1	51-8-30-15-2-001B-20334-10	0	1	3
1	51-8-30-15-2-001B-20334-11	0	1	0.5
1	51-8-30-15-2-001B-20334-12	0	1	1
1	51-8-30-15-2-001B-20334-13	0	1	0.5
1	51-8-30-15-2-001B-20334-14	0	1	2
1	51-8-30-15-2-001B-20334-15	0	1	1
1	51-8-30-15-2-001B-20334-16	0	1	1
1	51-8-30-15-2-001B-20334-17	0	1	2
1	51-8-30-15-2-001B-20334-18	0	1	3.5
1	51-8-30-15-2-001B-20334-19	0	1	3
1	51-8-30-15-2-001B-20334-20	0	1	1
1	51-8-30-15-2-001B-20334-C1	0	1	2
1	51-8-30-15-2-001B-20334-C4	0	1	0.8
1	51-8-70-5-2-007B-20717-01	0	1	0.8
1	51-8-70-5-2-007B-20717-02	0	1	3
1	51-8-70-5-2-007B-20717-03	0	1	5
1	51-8-70-5-2-007B-20717-04	0	1	3
1	51-8-70-5-2-007B-20717-05	1	1	3
1	51-8-70-5-2-007B-20717-06	0	1	3
1	51-8-70-5-2-007B-20717-07	0	1	3
1	51-8-70-5-2-007B-20717-08	0	1	2
1	51-8-70-5-2-007B-20717-09	0	1	2
1	51-8-70-5-2-007B-20717-10	0	1	1
1	51-8-70-5-2-007B-20717-11	0	1	1
1	51-8-70-5-2-007B-20717-12	0	1	2
1	51-8-70-5-2-007B-20717-13	0	1	1
1	51-8-70-5-2-007B-20717-14	0	1	2
1	51-8-70-5-2-007B-20717-15	0	0	0.5
1	51-8-70-5-2-007B-20717-16	0	1	1.5
1	51-8-70-5-2-007B-20717-17	0	1	4
1	51-8-70-5-2-007B-20717-18	0	1	1
1	51-8-70-5-2-007B-20717-19	0	1	1.5
1	51-8-70-5-2-007B-20717-20	0	1	1.5
2	51-71-31-6-1-028B-27202-01	1	1	5
2	51-71-31-6-1-028B-27202-03	1	1	1
2	51-71-31-6-1-028B-27202-04	1	1	5
2	51-71-31-6-1-028B-27202-05	1	1	5
2	51-71-31-6-1-028B-27202-06	1	1	25
2	51-71-31-6-1-028B-27202-07	0	1	10
2	51-71-31-6-1-028B-27202-08	1	1	15
2	51-71-31-6-1-028B-27202-09	0	1	3
2	51-71-31-6-1-028B-27202-10	1	1	3
2	51-71-31-6-1-028B-27202-11	1	1	5
2	51-71-31-6-1-028B-27202-12	1	1	1
2	51-71-31-6-1-028B-27202-13	1	1	5
2	51-71-31-6-1-028B-27202-14	1	0	10
2	51-71-31-6-1-028B-27202-16	0	1	1
2	51-71-31-6-1-028B-27202-17	0	0	2
2	51-71-31-6-1-028B-27202-18	0	1	2
2	51-71-31-6-1-028B-27202-19	0	1	3
2	51-71-31-6-1-028B-27202-20	0	1	9
2	51-71-31-6-1-028B-27202-C1	1	1	18
2	51-71-31-6-1-028B-27202-C2	1	1	5
2	51-71-31-9-1-042B-27355-01	0	1	2
2	51-71-31-9-1-042B-27355-02	0	1	6
2	51-71-31-9-1-042B-27355-03	1	1	10
2	51-71-31-9-1-042B-27355-04	1	1	8
2	51-71-31-9-1-042B-27355-05	1	1	2
2	51-71-31-9-1-042B-27355-06	1	1	5
2	51-71-31-9-1-042B-27355-07	0	1	5
2	51-71-31-9-1-042B-27355-08	0	1	4
2	51-71-31-9-1-042B-27355-11	0	1	3
2	51-71-31-9-1-042B-27355-13	0	1	3
2	51-71-31-9-1-042B-27355-14	1	1	6
2	51-71-31-9-1-042B-27355-16	0	1	3
2	51-71-31-9-1-042B-27355-17	0	1	2
2	51-71-31-9-1-042B-27355-18	0	1	1
2	51-71-31-9-1-042B-27355-19	1	1	15
2	51-71-31-9-1-042B-27355-20	0	1	4
2	51-71-31-9-1-042B-27355-C1	1	1	3
2	51-71-31-9-1-042B-27355-C2	0	1	9
2	51-71-31-9-1-042B-27355-C3	1	1	5
2	51-71-31-9-1-042B-27355-C4	1	1	10
2	51-71-31-1-1-057B-27008-01	0	1	1
2	51-71-31-1-1-057B-27008-02	1	1	3
2	51-71-31-1-1-057B-27008-03	0	1	2
2	51-71-31-1-1-057B-27008-04	0	1	8
2	51-71-31-1-1-057B-27008-05	0	0	1
2	51-71-31-1-1-057B-27008-06	0	0	3
2	51-71-31-1-1-057B-27008-07	0	1	2
2	51-71-31-1-1-057B-27008-08	0	1	1
2	51-71-31-1-1-057B-27008-09	0	1	1
2	51-71-31-1-1-057B-27008-10	0	1	4
2	51-71-31-1-1-057B-27008-11	1	1	4
2	51-71-31-1-1-057B-27008-12	0	1	2
2	51-71-31-1-1-057B-27008-13	0	1	24
2	51-71-31-1-1-057B-27008-14	1	1	15
2	51-71-31-1-1-057B-27008-15	0	1	2
2	51-71-31-1-1-057B-27008-18	0	1	3
2	51-71-31-1-1-057B-27008-19	1	1	3
2	51-71-31-1-1-057B-27008-20	1	1	2
2	51-71-31-1-1-057B-27008-C2	0	1	2
2	51-71-31-1-1-057B-27008-C3	0	1	2
2	51-71-31-4-1-007B-27125-01	0	0	3
2	51-71-31-4-1-007B-27125-02	1	1	3
2	51-71-31-4-1-007B-27125-03	1	1	5
2	51-71-31-4-1-007B-27125-04	1	1	6
2	51-71-31-4-1-007B-27125-05	0	0	3
2	51-71-31-4-1-007B-27125-06	0	1	2
2	51-71-31-4-1-007B-27125-07	0	1	4
2	51-71-31-4-1-007B-27125-08	1	1	0
2	51-71-31-4-1-007B-27125-09	1	1	5
2	51-71-31-4-1-007B-27125-10	0	0	0
2	51-71-31-4-1-007B-27125-11	0	1	0
2	51-71-31-4-1-007B-27125-12	0	0	3
2	51-71-31-4-1-007B-27125-13	0	1	3
2	51-71-31-4-1-007B-27125-14	0	1	0
2	51-71-31-4-1-007B-27125-15	1	1	4
2	51-71-31-4-1-007B-27125-16	0	1	0
2	51-71-31-4-1-007B-27125-17	0	1	4
2	51-71-31-4-1-007B-27125-18	0	1	4
2	51-71-31-4-1-007B-27125-19	0	1	3
2	51-71-31-4-1-007B-27125-20	0	1	2
2	51-71-31-11-1-008B-27424-01	0	1	5
2	51-71-31-11-1-008B-27424-02	0	0	2
2	51-71-31-11-1-008B-27424-03	0	1	1
2	51-71-31-11-1-008B-27424-04	0	1	3
2	51-71-31-11-1-008B-27424-05	0	1	2
2	51-71-31-11-1-008B-27424-06	0	1	2
2	51-71-31-11-1-008B-27424-07	0	1	4
2	51-71-31-11-1-008B-27424-08	1	1	2.5
2	51-71-31-11-1-008B-27424-09	0	1	1
2	51-71-31-11-1-008B-27424-10	0	1	3
2	51-71-31-11-1-008B-27424-11	0	1	3
2	51-71-31-11-1-008B-27424-12	0	1	2
2	51-71-31-11-1-008B-27424-13	0	0	2
2	51-71-31-11-1-008B-27424-14	0	1	3
2	51-71-31-11-1-008B-27424-15	1	1	2
2	51-71-31-11-1-008B-27424-16	0	0	4
2	51-71-31-11-1-008B-27424-17	1	1	5
2	51-71-31-11-1-008B-27424-18	0	1	1
2	51-71-31-11-1-008B-27424-19	0	1	2
2	51-71-31-11-1-008B-27424-20	0	1	3
2	51-71-10-5-1-025B-25447-01	0	1	2
2	51-71-10-5-1-025B-25447-02	0	1	4
2	51-71-10-5-1-025B-25447-03	0	1	3
2	51-71-10-5-1-025B-25447-04	1	1	5
2	51-71-10-5-1-025B-25447-05	1	1	6
2	51-71-10-5-1-025B-25447-06	0	0	2
2	51-71-10-5-1-025B-25447-07	0	1	1
2	51-71-10-5-1-025B-25447-08	0	1	2
2	51-71-10-5-1-025B-25447-09	0	1	1
2	51-71-10-5-1-025B-25447-10	0	1	4
2	51-71-10-5-1-025B-25447-11	1	1	7
2	51-71-10-5-1-025B-25447-15	0	1	2
2	51-71-10-5-1-025B-25447-17	0	1	3
2	51-71-10-5-1-025B-25447-18	0	1	3
2	51-71-10-5-1-025B-25447-19	0	1	5
2	51-71-10-5-1-025B-25447-20	0	1	4
2	51-71-10-5-1-025B-25447-C1	0	1	1
2	51-71-10-5-1-025B-25447-C2	0	1	1
2	51-71-10-5-1-025B-25447-C3	0	1	2
2	51-71-10-5-1-025B-25447-C4	0	1	2
2	51-71-10-3-1-082B-25349-01	0	1	4
2	51-71-10-3-1-082B-25349-02	0	1	3
2	51-71-10-3-1-082B-25349-03	0	1	3
2	51-71-10-3-1-082B-25349-04	0	1	2
2	51-71-10-3-1-082B-25349-05	0	1	3
2	51-71-10-3-1-082B-25349-06	1	1	3
2	51-71-10-3-1-082B-25349-07	0	1	3
2	51-71-10-3-1-082B-25349-08	0	1	3
2	51-71-10-3-1-082B-25349-09	0	1	2
2	51-71-10-3-1-082B-25349-10	0	1	4
2	51-71-10-3-1-082B-25349-11	0	1	3
2	51-71-10-3-1-082B-25349-12	0	0	2
2	51-71-10-3-1-082B-25349-13	0	1	2
2	51-71-10-3-1-082B-25349-14	0	1	2
2	51-71-10-3-1-082B-25349-15	1	1	3
2	51-71-10-3-1-082B-25349-16	0	1	3
2	51-71-10-3-1-082B-25349-17	0	1	3
2	51-71-10-3-1-082B-25349-18	0	1	3
2	51-71-10-3-1-082B-25349-19	0	1	3
2	51-71-10-3-1-082B-25349-20	1	1	3
2	51-71-10-6-1-074B-25553-01	0	1	5
2	51-71-10-6-1-074B-25553-03	1	1	5
2	51-71-10-6-1-074B-25553-04	0	1	1
2	51-71-10-6-1-074B-25553-05	1	1	1
2	51-71-10-6-1-074B-25553-06	0	1	3
2	51-71-10-6-1-074B-25553-07	0	1	2
2	51-71-10-6-1-074B-25553-08	0	1	3
2	51-71-10-6-1-074B-25553-09	1	1	8
2	51-71-10-6-1-074B-25553-10	0	1	3
2	51-71-10-6-1-074B-25553-11	1	1	3
2	51-71-10-6-1-074B-25553-12	0	1	1
2	51-71-10-6-1-074B-25553-13	0	1	4
2	51-71-10-6-1-074B-25553-14	0	1	2
2	51-71-10-6-1-074B-25553-15	0	1	1
2	51-71-10-6-1-074B-25553-18	0	1	1
2	51-71-10-6-1-074B-25553-20	1	1	2
2	51-71-10-6-1-074B-25553-C1	0	1	3
2	51-71-10-6-1-074B-25553-C2	0	1	4
2	51-71-10-6-1-074B-25553-C3	1	1	4
2	51-71-10-6-1-074B-25553-C4	1	1	2
2	51-71-10-10-1-016B-25781-01	0	1	4
2	51-71-10-10-1-016B-25781-02	1	1	5
2	51-71-10-10-1-016B-25781-03	1	1	5
2	51-71-10-10-1-016B-25781-04	0	1	2
2	51-71-10-10-1-016B-25781-05	0	1	2
2	51-71-10-10-1-016B-25781-06	0	1	3
2	51-71-10-10-1-016B-25781-07	1	1	2
2	51-71-10-10-1-016B-25781-08	1	1	5
2	51-71-10-10-1-016B-25781-09	0	1	3
2	51-71-10-10-1-016B-25781-10	1	1	1
2	51-71-10-10-1-016B-25781-11	1	1	10
2	51-71-10-10-1-016B-25781-12	1	1	20
2	51-71-10-10-1-016B-25781-13	0	0	2
2	51-71-10-10-1-016B-25781-14	1	1	5
2	51-71-10-10-1-016B-25781-15	0	1	2
2	51-71-10-10-1-016B-25781-16	0	1	2
2	51-71-10-10-1-016B-25781-17	0	1	2
2	51-71-10-10-1-016B-25781-18	0	1	1
2	51-71-10-10-1-016B-25781-19	1	1	5
2	51-71-10-10-1-016B-25781-20	0	1	4
2	51-71-10-7-1-102B-25102-01	1	0	10
2	51-71-10-7-1-102B-25102-02	0	0	2
2	51-71-10-7-1-102B-25102-03	1	1	6
2	51-71-10-7-1-102B-25102-04	0	1	3
2	51-71-10-7-1-102B-25102-05	0	0	4
2	51-71-10-7-1-102B-25102-06	0	0	8
2	51-71-10-7-1-102B-25102-07	0	0	1
2	51-71-10-7-1-102B-25102-08	1	1	8
2	51-71-10-7-1-102B-25102-09	0	1	3
2	51-71-10-7-1-102B-25102-10	0	0	2
2	51-71-10-7-1-102B-25102-11	0	1	3
2	51-71-10-7-1-102B-25102-12	1	0	3
2	51-71-10-7-1-102B-25102-13	0	1	10
2	51-71-10-7-1-102B-25102-14	1	1	50
2	51-71-10-7-1-102B-25102-15	0	1	3
2	51-71-10-7-1-102B-25102-16	0	1	5
2	51-71-10-7-1-102B-25102-17	0	1	2
2	51-71-10-7-1-102B-25102-18	0	1	3
2	51-71-10-7-1-102B-25102-19	1	1	4
2	51-71-10-7-1-102B-25102-20	1	1	10
2	51-71-10-7-1-051B-25659-01	1	1	3
2	51-71-10-7-1-051B-25659-02	0	1	3
2	51-71-10-7-1-051B-25659-03	0	1	3
2	51-71-10-7-1-051B-25659-04	0	1	2
2	51-71-10-7-1-051B-25659-05	0	1	3
2	51-71-10-7-1-051B-25659-06	1	1	5
2	51-71-10-7-1-051B-25659-07	1	1	5
2	51-71-10-7-1-051B-25659-08	0	1	2
2	51-71-10-7-1-051B-25659-09	0	1	5
2	51-71-10-7-1-051B-25659-10	0	1	0
2	51-71-10-7-1-051B-25659-11	0	1	0
2	51-71-10-7-1-051B-25659-12	0	1	3
2	51-71-10-7-1-051B-25659-13	0	1	2
2	51-71-10-7-1-051B-25659-14	0	1	4
2	51-71-10-7-1-051B-25659-15	0	1	0
2	51-71-10-7-1-051B-25659-16	0	1	2
2	51-71-10-7-1-051B-25659-17	0	1	0
2	51-71-10-7-1-051B-25659-18	0	1	3
2	51-71-10-7-1-051B-25659-19	0	1	2
2	51-71-10-7-1-051B-25659-20	0	1	5
2	51-71-10-2-1-033B-15212-01	0	1	2
2	51-71-10-2-1-033B-15212-02	1	1	3
2	51-71-10-2-1-033B-15212-03	0	1	1
2	51-71-10-2-1-033B-15212-04	0	1	2
2	51-71-10-2-1-033B-15212-06	0	0	4
2	51-71-10-2-1-033B-15212-07	0	1	7
2	51-71-10-2-1-033B-15212-08	1	1	2
2	51-71-10-2-1-033B-15212-09	0	1	0
2	51-71-10-2-1-033B-15212-10	1	1	20
2	51-71-10-2-1-033B-15212-11	0	0	2
2	51-71-10-2-1-033B-15212-12	1	1	14
2	51-71-10-2-1-033B-15212-13	0	1	5
2	51-71-10-2-1-033B-15212-14	1	1	9
2	51-71-10-2-1-033B-15212-15	0	1	2
2	51-71-10-2-1-033B-15212-16	1	1	1
2	51-71-10-2-1-033B-15212-17	0	0	2
2	51-71-10-2-1-033B-15212-18	0	1	1
2	51-71-10-2-1-033B-15212-19	0	1	0
2	51-71-10-2-1-033B-15212-20	0	1	10
2	51-71-10-2-1-033B-15212-C3	0	1	1
2	51-71-10-2-1-069B-25248-01	1	1	2
2	51-71-10-2-1-069B-25248-02	0	1	2
2	51-71-10-2-1-069B-25248-03	0	1	2
2	51-71-10-2-1-069B-25248-04	0	1	5
2	51-71-10-2-1-069B-25248-05	0	1	3
2	51-71-10-2-1-069B-25248-06	1	1	2
2	51-71-10-2-1-069B-25248-07	0	1	3
2	51-71-10-2-1-069B-25248-08	0	1	1
2	51-71-10-2-1-069B-25248-09	0	1	20
2	51-71-10-2-1-069B-25248-10	0	1	1
2	51-71-10-2-1-069B-25248-11	0	1	1
2	51-71-10-2-1-069B-25248-12	0	1	2
2	51-71-10-2-1-069B-25248-13	0	1	2
2	51-71-10-2-1-069B-25248-14	1	0	5
2	51-71-10-2-1-069B-25248-15	1	1	5
2	51-71-10-2-1-069B-25248-16	1	0	3
2	51-71-10-2-1-069B-25248-17	1	1	0
2	51-71-10-2-1-069B-25248-18	1	1	2
2	51-71-10-2-1-069B-25248-19	0	1	3
2	51-71-10-2-1-069B-25248-20	0	0	9
2	51-71-20-5-1-020B-26008-01	1	1	1
2	51-71-20-5-1-020B-26008-03	0	1	3
2	51-71-20-5-1-020B-26008-04	1	1	1
2	51-71-20-5-1-020B-26008-05	0	1	0
2	51-71-20-5-1-020B-26008-06	0	1	3
2	51-71-20-5-1-020B-26008-07	0	1	4
2	51-71-20-5-1-020B-26008-09	0	1	3
2	51-71-20-5-1-020B-26008-10	1	1	5
2	51-71-20-5-1-020B-26008-11	0	1	5
2	51-71-20-5-1-020B-26008-12	0	1	1
2	51-71-20-5-1-020B-26008-13	0	1	3
2	51-71-20-5-1-020B-26008-14	0	1	1
2	51-71-20-5-1-020B-26008-15	0	1	1
2	51-71-20-5-1-020B-26008-16	0	1	2
2	51-71-20-5-1-020B-26008-17	0	1	1
2	51-71-20-5-1-020B-26008-18	0	1	2
2	51-71-20-5-1-020B-26008-19	0	1	2
2	51-71-20-5-1-020B-26008-20	0	1	5
2	51-71-20-5-1-020B-26008-C1	0	1	3
2	51-71-20-5-1-020B-26008-C3	0	1	2
2	51-71-20-8-1-013B-26126-01	1	1	3
2	51-71-20-8-1-013B-26126-02	1	1	0
2	51-71-20-8-1-013B-26126-03	0	1	2
2	51-71-20-8-1-013B-26126-04	0	1	3
2	51-71-20-8-1-013B-26126-05	1	1	5
2	51-71-20-8-1-013B-26126-06	1	1	1
2	51-71-20-8-1-013B-26126-07	1	1	10
2	51-71-20-8-1-013B-26126-08	1	1	3
2	51-71-20-8-1-013B-26126-09	0	1	2
2	51-71-20-8-1-013B-26126-10	1	1	10
2	51-71-20-8-1-013B-26126-11	0	1	3
2	51-71-20-8-1-013B-26126-12	0	1	2
2	51-71-20-8-1-013B-26126-13	1	1	10
2	51-71-20-8-1-013B-26126-14	0	1	2
2	51-71-20-8-1-013B-26126-15	0	1	3
2	51-71-20-8-1-013B-26126-16	0	1	2
2	51-71-20-8-1-013B-26126-17	0	1	1
2	51-71-20-8-1-013B-26126-18	0	1	2
2	51-71-20-8-1-013B-26126-19	1	0	4
2	51-71-20-8-1-013B-26126-20	0	1	3
2	51-71-20-3-1-005B-15930-01	1	1	0
2	51-71-20-3-1-005B-15930-02	0	1	0
2	51-71-20-3-1-005B-15930-03	0	1	0
2	51-71-20-3-1-005B-15930-04	0	1	3
2	51-71-20-3-1-005B-15930-05	1	1	6
2	51-71-20-3-1-005B-15930-06	0	1	3
2	51-71-20-3-1-005B-15930-07	1	1	0
2	51-71-20-3-1-005B-15930-09	0	1	4
2	51-71-20-3-1-005B-15930-10	1	1	6
2	51-71-20-3-1-005B-15930-11	0	1	0
2	51-71-20-3-1-005B-15930-12	0	1	2
2	51-71-20-3-1-005B-15930-13	0	1	2
2	51-71-20-3-1-005B-15930-14	0	1	3
2	51-71-20-3-1-005B-15930-15	0	1	2
2	51-71-20-3-1-005B-15930-16	0	1	2
2	51-71-20-3-1-005B-15930-17	0	1	0
2	51-71-20-3-1-005B-15930-18	1	1	2
2	51-71-20-3-1-005B-15930-19	0	1	0
2	51-71-20-3-1-005B-15930-20	0	0	3
2	51-71-20-3-1-005B-15930-C4	0	1	3
2	51-71-30-9-1-023B-26730-01	1	1	0
2	51-71-30-9-1-023B-26730-05	1	1	5
2	51-71-30-9-1-023B-26730-06	0	1	2
2	51-71-30-9-1-023B-26730-07	0	0	3
2	51-71-30-9-1-023B-26730-09	0	1	88
2	51-71-30-9-1-023B-26730-10	1	1	0
2	51-71-30-9-1-023B-26730-12	1	1	2
2	51-71-30-9-1-023B-26730-13	0	1	3
2	51-71-30-9-1-023B-26730-14	1	1	3
2	51-71-30-9-1-023B-26730-15	0	1	0
2	51-71-30-9-1-023B-26730-15	1	0	0
2	51-71-30-9-1-023B-26730-16	1	0	0
2	51-71-30-9-1-023B-26730-17	0	0	3
2	51-71-30-9-1-023B-26730-18	0	1	0
2	51-71-30-9-1-023B-26730-19	1	1	0
2	51-71-30-9-1-023B-26730-19	1	1	6
2	51-71-30-9-1-023B-26730-C1	0	1	5
2	51-71-30-9-1-023B-26730-C2	0	1	1
2	51-71-30-9-1-023B-26730-C3	0	1	2
2	51-71-30-9-1-023B-26730-C4	0	0	4
2	51-71-30-3-1-015B-26424-01	0	1	1
2	51-71-30-3-1-015B-26424-02	0	1	1
2	51-71-30-3-1-015B-26424-03	0	1	1
2	51-71-30-3-1-015B-26424-04	1	1	4
2	51-71-30-3-1-015B-26424-05	1	1	5
2	51-71-30-3-1-015B-26424-06	0	1	3
2	51-71-30-3-1-015B-26424-07	1	1	5
2	51-71-30-3-1-015B-26424-09	0	1	4
2	51-71-30-3-1-015B-26424-10	0	0	1
2	51-71-30-3-1-015B-26424-11	0	1	3
2	51-71-30-3-1-015B-26424-12	0	1	2
2	51-71-30-3-1-015B-26424-13	0	1	1
2	51-71-30-3-1-015B-26424-14	0	1	2
2	51-71-30-3-1-015B-26424-15	0	0	1
2	51-71-30-3-1-015B-26424-18	0	1	15
2	51-71-30-3-1-015B-26424-19	0	1	3
2	51-71-30-3-1-015B-26424-20	0	1	3
2	51-71-30-3-1-015B-26424-C2	1	1	4
2	51-71-30-3-1-015B-26424-C3	1	1	2
2	51-71-30-3-1-015B-26424-C4	0	1	3
2	51-71-30-3-1-077B-26486-01	0	1	2
2	51-71-30-3-1-077B-26486-02	0	1	3
2	51-71-30-3-1-077B-26486-03	0	1	2
2	51-71-30-3-1-077B-26486-04	0	1	1
2	51-71-30-3-1-077B-26486-05	0	1	3
2	51-71-30-3-1-077B-26486-06	0	1	2
2	51-71-30-3-1-077B-26486-07	0	1	2
2	51-71-30-3-1-077B-26486-08	0	1	1
2	51-71-30-3-1-077B-26486-09	0	1	2
2	51-71-30-3-1-077B-26486-10	0	1	2
2	51-71-30-3-1-077B-26486-11	0	1	3
2	51-71-30-3-1-077B-26486-12	0	1	2
2	51-71-30-3-1-077B-26486-13	0	1	2
2	51-71-30-3-1-077B-26486-14	0	1	1
2	51-71-30-3-1-077B-26486-15	0	1	2
2	51-71-30-3-1-077B-26486-16	0	1	2
2	51-71-30-3-1-077B-26486-17	0	1	2
2	51-71-30-3-1-077B-26486-18	0	1	1
2	51-71-30-3-1-077B-26486-19	0	1	4
2	51-71-30-3-1-077B-26486-20	0	1	2
2	51-71-30-2-1-067B-26335-01	1	1	3
2	51-71-30-2-1-067B-26335-02	1	1	2
2	51-71-30-2-1-067B-26335-03	0	1	2
2	51-71-30-2-1-067B-26335-04	1	1	4
2	51-71-30-2-1-067B-26335-05	0	1	2
2	51-71-30-2-1-067B-26335-06	1	1	3
2	51-71-30-2-1-067B-26335-07	0	1	2
2	51-71-30-2-1-067B-26335-08	0	1	3
2	51-71-30-2-1-067B-26335-09	1	1	2
2	51-71-30-2-1-067B-26335-10	0	1	1
2	51-71-30-2-1-067B-26335-11	0	1	2
2	51-71-30-2-1-067B-26335-12	0	1	3
2	51-71-30-2-1-067B-26335-14	0	1	1
2	51-71-30-2-1-067B-26335-15	0	1	1
2	51-71-30-2-1-067B-26335-16	0	0	2
2	51-71-30-2-1-067B-26335-17	0	0	2
2	51-71-30-2-1-067B-26335-19	0	1	2
2	51-71-30-2-1-067B-26335-20	0	0	2
2	51-71-30-2-1-067B-26335-C1	0	1	2
2	51-71-30-2-1-067B-26335-C4	1	0	2
2	51-71-30-7-1-031B-26627-01	1	0	5
2	51-71-30-7-1-031B-26627-02	0	1	1
2	51-71-30-7-1-031B-26627-03	0	1	3
2	51-71-30-7-1-031B-26627-04	0	1	3
2	51-71-30-7-1-031B-26627-05	0	1	1
2	51-71-30-7-1-031B-26627-06	0	1	4
2	51-71-30-7-1-031B-26627-07	0	1	3
2	51-71-30-7-1-031B-26627-08	0	1	1
2	51-71-30-7-1-031B-26627-09	0	1	3
2	51-71-30-7-1-031B-26627-10	1	1	2
2	51-71-30-7-1-031B-26627-11	1	1	4
2	51-71-30-7-1-031B-26627-12	0	1	3
2	51-71-30-7-1-031B-26627-13	1	1	5
2	51-71-30-7-1-031B-26627-14	0	1	3
2	51-71-30-7-1-031B-26627-15	0	1	1
2	51-71-30-7-1-031B-26627-16	0	1	5
2	51-71-30-7-1-031B-26627-17	0	1	2
2	51-71-30-7-1-031B-26627-18	0	1	4
2	51-71-30-7-1-031B-26627-19	0	1	4
2	51-71-30-7-1-031B-26627-20	0	1	2
2	51-71-30-1-1-017B-26209-01	1	1	4
2	51-71-30-1-1-017B-26209-02	0	1	0
2	51-71-30-1-1-017B-26209-03	0	1	3
2	51-71-30-1-1-017B-26209-04	0	1	3
2	51-71-30-1-1-017B-26209-05	0	1	3
2	51-71-30-1-1-017B-26209-06	1	1	4
2	51-71-30-1-1-017B-26209-07	0	1	3
2	51-71-30-1-1-017B-26209-08	0	1	0
2	51-71-30-1-1-017B-26209-09	1	1	4
2	51-71-30-1-1-017B-26209-10	1	1	3
2	51-71-30-1-1-017B-26209-11	0	0	3
2	51-71-30-1-1-017B-26209-12	0	1	4
2	51-71-30-1-1-017B-26209-13	0	1	2
2	51-71-30-1-1-017B-26209-14	0	1	4
2	51-71-30-1-1-017B-26209-15	0	1	0
2	51-71-30-1-1-017B-26209-16	0	1	3
2	51-71-30-1-1-017B-26209-17	0	1	0
2	51-71-30-1-1-017B-26209-18	0	1	0
2	51-71-30-1-1-017B-26209-19	0	1	0
2	51-71-30-1-1-017B-26209-20	0	1	2
2	51-71-30-10-1-117B-26884-01	0	1	2
2	51-71-30-10-1-117B-26884-02	0	1	3
2	51-71-30-10-1-117B-26884-03	0	1	4
2	51-71-30-10-1-117B-26884-04	0	1	2
2	51-71-30-10-1-117B-26884-05	1	1	1
2	51-71-30-10-1-117B-26884-06	0	1	0
2	51-71-30-10-1-117B-26884-07	0	1	0
2	51-71-30-10-1-117B-26884-08	0	1	1
2	51-71-30-10-1-117B-26884-09	0	1	5
2	51-71-30-10-1-117B-26884-10	0	1	5
2	51-71-30-10-1-117B-26884-11	0	1	3
2	51-71-30-10-1-117B-26884-12	0	1	2
2	51-71-30-10-1-117B-26884-13	1	1	5
2	51-71-30-10-1-117B-26884-14	0	1	0
2	51-71-30-10-1-117B-26884-15	0	1	2
2	51-71-30-10-1-117B-26884-16	0	1	0
2	51-71-30-10-1-117B-26884-17	0	1	0
2	51-71-30-10-1-117B-26884-18	0	1	6
2	51-71-30-10-1-117B-26884-19	0	1	5
2	51-71-30-10-1-117B-26884-20	0	1	3
2	51-3-60-5-2-011B-10279-01	0	1	1
2	51-3-60-5-2-011B-10279-05	0	1	2
2	51-3-60-5-2-011B-10279-06	0	0	2
2	51-3-60-5-2-011B-10279-07	0	1	2
2	51-3-60-5-2-011B-10279-08	0	1	1
2	51-3-60-5-2-011B-10279-09	0	1	2
2	51-3-60-5-2-011B-10279-10	0	1	1
2	51-3-60-5-2-011B-10279-11	0	1	2
2	51-3-60-5-2-011B-10279-12	0	1	2
2	51-3-60-5-2-011B-10279-13	0	1	0
2	51-3-60-5-2-011B-10279-14	0	1	1
2	51-3-60-5-2-011B-10279-15	0	1	3
2	51-3-60-5-2-011B-10279-16	0	1	3
2	51-3-60-5-2-011B-10279-17	0	1	3
2	51-3-60-5-2-011B-10279-18	0	1	2
2	51-3-60-5-2-011B-10279-19	0	1	3
2	51-3-60-5-2-011B-10279-20	0	1	3
2	51-3-60-5-2-011B-10279-C2	0	1	1
2	51-3-60-5-2-011B-10279-C3	0	1	2
2	51-3-60-5-2-011B-10279-C4	0	1	2
2	51-3-30-1-1-023B-25644-01	1	0	10
2	51-3-30-1-1-023B-25644-02	0	1	5
2	51-3-30-1-1-023B-25644-03	1	1	3
2	51-3-30-1-1-023B-25644-04	0	1	3
2	51-3-30-1-1-023B-25644-05	0	1	0
2	51-3-30-1-1-023B-25644-06	0	1	0
2	51-3-30-1-1-023B-25644-07	0	1	3
2	51-3-30-1-1-023B-25644-08	1	1	3
2	51-3-30-1-1-023B-25644-09	0	1	0
2	51-3-30-1-1-023B-25644-10	0	1	10
2	51-3-30-1-1-023B-25644-11	1	1	10
2	51-3-30-1-1-023B-25644-12	0	1	3
2	51-3-30-1-1-023B-25644-13	0	1	2
2	51-3-30-1-1-023B-25644-14	0	1	3
2	51-3-30-1-1-023B-25644-15	0	1	2
2	51-3-30-1-1-023B-25644-16	0	1	3
2	51-3-30-1-1-023B-25644-17	0	1	3
2	51-3-30-1-1-023B-25644-18	0	1	4
2	51-3-30-1-1-023B-25644-19	1	1	15
2	51-3-30-1-1-023B-25644-20	1	1	0
2	51-7-40-3-1-021B-25134-01	0	1	0
2	51-7-40-3-1-021B-25134-02	0	1	1
2	51-7-40-3-1-021B-25134-03	0	1	1
2	51-7-40-3-1-021B-25134-04	0	0	2
2	51-7-40-3-1-021B-25134-05	0	0	1
2	51-7-40-3-1-021B-25134-06	1	1	6
2	51-7-40-3-1-021B-25134-07	0	1	3
2	51-7-40-3-1-021B-25134-08	0	1	1
2	51-7-40-3-1-021B-25134-09	0	1	1
2	51-7-40-3-1-021B-25134-10	0	1	1
2	51-7-40-3-1-021B-25134-11	0	1	1
2	51-7-40-3-1-021B-25134-12	0	1	0
2	51-7-40-3-1-021B-25134-13	0	1	1
2	51-7-40-3-1-021B-25134-14	0	1	1
2	51-7-40-3-1-021B-25134-15	0	1	1
2	51-7-40-3-1-021B-25134-16	0	1	1
2	51-7-40-3-1-021B-25134-17	0	1	5
2	51-7-40-3-1-021B-25134-18	0	1	1
2	51-7-40-3-1-021B-25134-19	0	1	17
2	51-7-40-3-1-021B-25134-20	0	0	1
2	51-7-80-1-2-020B-20778-02	0	1	1
2	51-7-80-1-2-020B-20778-03	0	1	1
2	51-7-80-1-2-020B-20778-04	0	0	1
2	51-7-80-1-2-020B-20778-05	0	1	2
2	51-7-80-1-2-020B-20778-06	0	1	1
2	51-7-80-1-2-020B-20778-07	0	1	1
2	51-7-80-1-2-020B-20778-08	0	0	1
2	51-7-80-1-2-020B-20778-09	0	0	1
2	51-7-80-1-2-020B-20778-10	0	1	1
2	51-7-80-1-2-020B-20778-11	0	1	2
2	51-7-80-1-2-020B-20778-12	0	1	1
2	51-7-80-1-2-020B-20778-13	0	0	0
2	51-7-80-1-2-020B-20778-14	0	1	0
2	51-7-80-1-2-020B-20778-16	0	1	0
2	51-7-80-1-2-020B-20778-17	0	1	2
2	51-7-80-1-2-020B-20778-18	0	0	0
2	51-7-80-1-2-020B-20778-19	0	1	1
2	51-7-80-1-2-020B-20778-20	0	0	2
2	51-7-80-1-2-020B-20778-C1	0	1	1
2	51-7-80-1-2-020B-20778-C2	0	0	1
2	51-6-40-29-2-001B-20415-01	0	1	1
2	51-6-40-29-2-001B-20415-02	0	1	2
2	51-6-40-29-2-001B-20415-03	0	1	1
2	51-6-40-29-2-001B-20415-04	0	1	2
2	51-6-40-29-2-001B-20415-05	0	1	2
2	51-6-40-29-2-001B-20415-06	0	1	3
2	51-6-40-29-2-001B-20415-07	0	1	5
2	51-6-40-29-2-001B-20415-08	0	1	2
2	51-6-40-29-2-001B-20415-09	0	1	2
2	51-6-40-29-2-001B-20415-10	0	1	2
2	51-6-40-29-2-001B-20415-11	0	1	1
2	51-6-40-29-2-001B-20415-12	0	1	2
2	51-6-40-29-2-001B-20415-13	1	0	3
2	51-6-40-29-2-001B-20415-14	0	1	3
2	51-6-40-29-2-001B-20415-15	0	1	2
2	51-6-40-29-2-001B-20415-16	0	1	3
2	51-6-40-29-2-001B-20415-17	0	1	1
2	51-6-40-29-2-001B-20415-18	0	1	2
2	51-6-40-29-2-001B-20415-19	0	1	3
2	51-6-40-29-2-001B-20415-20	0	1	3
2	51-6-20-3-1-001B-25032-01	0	0	1
2	51-6-20-3-1-001B-25032-02	0	0	1
2	51-6-20-3-1-001B-25032-03	0	1	2
2	51-6-20-3-1-001B-25032-04	0	1	1
2	51-6-20-3-1-001B-25032-05	0	1	2
2	51-6-20-3-1-001B-25032-06	0	1	2
2	51-6-20-3-1-001B-25032-07	0	1	0
2	51-6-20-3-1-001B-25032-08	0	0	1
2	51-6-20-3-1-001B-25032-09	0	1	0
2	51-6-20-3-1-001B-25032-10	0	1	1
2	51-6-20-3-1-001B-25032-11	0	1	2
2	51-6-20-3-1-001B-25032-12	0	1	3
2	51-6-20-3-1-001B-25032-13	0	1	4
2	51-6-20-3-1-001B-25032-14	0	1	2
2	51-6-20-3-1-001B-25032-15	0	1	3
2	51-6-20-3-1-001B-25032-16	0	1	0
2	51-6-20-3-1-001B-25032-17	0	1	1
2	51-6-20-3-1-001B-25032-18	0	1	3
2	51-6-20-3-1-001B-25032-19	0	1	3
2	51-6-20-3-1-001B-25032-20	0	1	1
2	51-8-70-13-1-008B-25608-01	0	1	2
2	51-8-70-13-1-008B-25608-02	0	1	1
2	51-8-70-13-1-008B-25608-03	0	1	2
2	51-8-70-13-1-008B-25608-04	0	1	1
2	51-8-70-13-1-008B-25608-05	0	1	1
2	51-8-70-13-1-008B-25608-06	0	0	3
2	51-8-70-13-1-008B-25608-07	0	1	1
2	51-8-70-13-1-008B-25608-08	0	0	1
2	51-8-70-13-1-008B-25608-09	0	1	0
2	51-8-70-13-1-008B-25608-10	0	1	1
2	51-8-70-13-1-008B-25608-11	0	1	2
2	51-8-70-13-1-008B-25608-12	0	0	2
2	51-8-70-13-1-008B-25608-13	0	1	2
2	51-8-70-13-1-008B-25608-14	0	0	0
2	51-8-70-13-1-008B-25608-15	0	1	0
2	51-8-70-13-1-008B-25608-16	0	0	0
2	51-8-70-13-1-008B-25608-17	0	0	0
2	51-8-70-13-1-008B-25608-18	0	0	0
2	51-8-70-13-1-008B-25608-19	0	0	0
2	51-8-70-13-1-008B-25608-20	0	1	2
2	51-8-40-9-2-001B-20429-01	0	1	1
2	51-8-40-9-2-001B-20429-02	0	1	1
2	51-8-40-9-2-001B-20429-04	0	1	2
2	51-8-40-9-2-001B-20429-07	0	1	1
2	51-8-40-9-2-001B-20429-08	0	1	1
2	51-8-40-9-2-001B-20429-09	0	1	1
2	51-8-40-9-2-001B-20429-10	0	1	1
2	51-8-40-9-2-001B-20429-11	0	0	1
2	51-8-40-9-2-001B-20429-13	0	1	2
2	51-8-40-9-2-001B-20429-14	0	1	0
2	51-8-40-9-2-001B-20429-15	0	1	1
2	51-8-40-9-2-001B-20429-16	0	1	2
2	51-8-40-9-2-001B-20429-17	0	1	1
2	51-8-40-9-2-001B-20429-18	0	1	1
2	51-8-40-9-2-001B-20429-19	0	1	3
2	51-8-40-9-2-001B-20429-20	0	1	2
2	51-8-40-9-2-001B-20429-C1	0	1	1
2	51-8-40-9-2-001B-20429-C2	0	1	1
2	51-8-40-9-2-001B-20429-C3	0	1	2
2	51-8-40-9-2-001B-20429-C4	0	1	1
2	51-4-30-9-1-002B-25430-01	1	1	5
2	51-4-30-9-1-002B-25430-02	0	1	0
2	51-4-30-9-1-002B-25430-03	0	1	0
2	51-4-30-9-1-002B-25430-04	0	1	4
2	51-4-30-9-1-002B-25430-05	0	1	4
2	51-4-30-9-1-002B-25430-06	0	1	4
2	51-4-30-9-1-002B-25430-07	0	1	1
2	51-4-30-9-1-002B-25430-08	0	1	2
2	51-4-30-9-1-002B-25430-09	1	1	5
2	51-4-30-9-1-002B-25430-10	1	1	6
2	51-4-30-9-1-002B-25430-11	1	1	0
2	51-4-30-9-1-002B-25430-12	0	1	1
2	51-4-30-9-1-002B-25430-13	0	1	2
2	51-4-30-9-1-002B-25430-14	0	1	0
2	51-4-30-9-1-002B-25430-15	0	1	2
2	51-4-30-9-1-002B-25430-16	0	1	3
2	51-4-30-9-1-002B-25430-17	0	1	1
2	51-4-30-9-1-002B-25430-18	0	1	2
2	51-4-30-9-1-002B-25430-19	0	1	0
2	51-4-30-9-1-002B-25430-20	0	1	0
2	51-5-10-2-2-008B-20018-01	0	0	1
2	51-5-10-2-2-008B-20018-02	0	1	0
2	51-5-10-2-2-008B-20018-03	0	1	1
2	51-5-10-2-2-008B-20018-04	0	1	5
2	51-5-10-2-2-008B-20018-05	0	1	1
2	51-5-10-2-2-008B-20018-06	0	1	1
2	51-5-10-2-2-008B-20018-07	0	1	2
2	51-5-10-2-2-008B-20018-08	0	1	88
2	51-5-10-2-2-008B-20018-09	0	1	1
2	51-5-10-2-2-008B-20018-10	0	1	1
2	51-5-10-2-2-008B-20018-11	0	1	2
2	51-5-10-2-2-008B-20018-12	0	1	1
2	51-5-10-2-2-008B-20018-13	0	1	2
2	51-5-10-2-2-008B-20018-15	0	1	1
2	51-5-10-2-2-008B-20018-16	0	1	1
2	51-5-10-2-2-008B-20018-18	0	1	1
2	51-5-10-2-2-008B-20018-20	0	1	0
2	51-5-10-2-2-008B-20018-C2	0	1	1
2	51-5-10-2-2-008B-20018-C3	0	1	1
2	51-5-10-2-2-008B-20018-C4	0	1	4
2	51-5-30-9-1-010B-25113-02	0	1	4
2	51-5-30-9-1-010B-25113-03	0	1	2
2	51-5-30-9-1-010B-25113-04	0	1	2
2	51-5-30-9-1-010B-25113-05	0	0	2
2	51-5-30-9-1-010B-25113-06	0	1	1
2	51-5-30-9-1-010B-25113-07	0	1	2
2	51-5-30-9-1-010B-25113-08	0	0	2
2	51-5-30-9-1-010B-25113-10	0	1	3
2	51-5-30-9-1-010B-25113-12	1	1	4
2	51-5-30-9-1-010B-25113-13	0	0	1
2	51-5-30-9-1-010B-25113-14	0	1	2
2	51-5-30-9-1-010B-25113-15	0	1	2
2	51-5-30-9-1-010B-25113-16	0	1	2
2	51-5-30-9-1-010B-25113-17	0	1	3
2	51-5-30-9-1-010B-25113-18	0	0	3
2	51-5-30-9-1-010B-25113-20	1	1	5
2	51-5-30-9-1-010B-25113-C1	0	1	1
2	51-5-30-9-1-010B-25113-C2	1	1	2
2	51-5-30-9-1-010B-25113-C3	0	1	4
2	51-5-30-9-1-010B-25113-C4	0	1	3
2	51-1-40-5-2-004B-10375-01	0	1	3
2	51-1-40-5-2-004B-10375-02	0	1	1
2	51-1-40-5-2-004B-10375-03	0	1	1
2	51-1-40-5-2-004B-10375-04	0	1	3
2	51-1-40-5-2-004B-10375-05	0	1	1
2	51-1-40-5-2-004B-10375-06	0	1	3
2	51-1-40-5-2-004B-10375-07	1	0	4
2	51-1-40-5-2-004B-10375-08	0	1	4
2	51-1-40-5-2-004B-10375-09	0	1	4
2	51-1-40-5-2-004B-10375-10	0	1	2
2	51-1-40-5-2-004B-10375-11	0	0	2
2	51-1-40-5-2-004B-10375-12	0	1	1
2	51-1-40-5-2-004B-10375-13	0	1	1
2	51-1-40-5-2-004B-10375-14	0	1	3
2	51-1-40-5-2-004B-10375-15	0	1	0
2	51-1-40-5-2-004B-10375-16	0	1	1
2	51-1-40-5-2-004B-10375-17	0	1	1
2	51-1-40-5-2-004B-10375-18	0	0	2
2	51-1-40-5-2-004B-10375-19	0	1	2
2	51-1-40-5-2-004B-10375-20	0	1	2
2	51-1-20-16-2-005B-20168-01	0	1	2
2	51-1-20-16-2-005B-20168-02	0	0	1
2	51-1-20-16-2-005B-20168-03	0	0	2
2	51-1-20-16-2-005B-20168-04	0	1	1
2	51-1-20-16-2-005B-20168-05	0	1	2
2	51-1-20-16-2-005B-20168-06	0	0	1
2	51-1-20-16-2-005B-20168-07	0	1	2
2	51-1-20-16-2-005B-20168-08	0	1	1
2	51-1-20-16-2-005B-20168-09	0	1	1
2	51-1-20-16-2-005B-20168-11	0	1	1
2	51-1-20-16-2-005B-20168-12	0	1	2
2	51-1-20-16-2-005B-20168-13	0	1	3
2	51-1-20-16-2-005B-20168-14	0	1	1
2	51-1-20-16-2-005B-20168-15	0	1	1
2	51-1-20-16-2-005B-20168-16	0	1	4
2	51-1-20-16-2-005B-20168-17	0	1	2
2	51-1-20-16-2-005B-20168-18	0	1	0
2	51-1-20-16-2-005B-20168-19	0	1	2
2	51-1-20-16-2-005B-20168-20	0	1	0
2	51-1-20-16-2-005B-20168-C3	0	1	1
2	51-2-80-11-2-002B-10915-01	0	1	0
2	51-2-80-11-2-002B-10915-02	0	1	1
2	51-2-80-11-2-002B-10915-03	0	1	1
2	51-2-80-11-2-002B-10915-04	0	1	1
2	51-2-80-11-2-002B-10915-05	0	1	0
2	51-2-80-11-2-002B-10915-06	0	0	1
2	51-2-80-11-2-002B-10915-07	0	1	1
2	51-2-80-11-2-002B-10915-08	0	1	1
2	51-2-80-11-2-002B-10915-09	0	1	3
2	51-2-80-11-2-002B-10915-10	0	1	88
2	51-2-80-11-2-002B-10915-11	0	1	2
2	51-2-80-11-2-002B-10915-12	0	0	3
2	51-2-80-11-2-002B-10915-13	0	1	0
2	51-2-80-11-2-002B-10915-14	0	1	2
2	51-2-80-11-2-002B-10915-15	0	0	3
2	51-2-80-11-2-002B-10915-16	0	1	2
2	51-2-80-11-2-002B-10915-17	0	1	0
2	51-2-80-11-2-002B-10915-18	0	1	1
2	51-2-80-11-2-002B-10915-19	0	1	3
2	51-2-80-11-2-002B-10915-20	0	1	1
2	51-2-40-9-1-001B-25243-01	0	1	2
2	51-2-40-9-1-001B-25243-02	0	1	4
2	51-2-40-9-1-001B-25243-03	1	1	3
2	51-2-40-9-1-001B-25243-04	0	1	5
2	51-2-40-9-1-001B-25243-05	0	1	1
2	51-2-40-9-1-001B-25243-06	1	1	3
2	51-2-40-9-1-001B-25243-07	0	1	1
2	51-2-40-9-1-001B-25243-08	0	1	3
2	51-2-40-9-1-001B-25243-09	0	1	1
2	51-2-40-9-1-001B-25243-10	0	1	3
2	51-2-40-9-1-001B-25243-11	0	1	0
2	51-2-40-9-1-001B-25243-12	0	1	0
2	51-2-40-9-1-001B-25243-13	0	0	0
2	51-2-40-9-1-001B-25243-14	0	1	4
2	51-2-40-9-1-001B-25243-15	0	1	5
2	51-2-40-9-1-001B-25243-16	0	1	2
2	51-2-40-9-1-001B-25243-17	1	1	5
2	51-2-40-9-1-001B-25243-18	0	1	0
2	51-2-40-9-1-001B-25243-19	0	1	5
2	51-2-40-9-1-001B-25243-20	0	1	1

## Sheet: Code_HH
Coding
AC	1=yes, 0= no
Ventilation	1=available, 0= not available
